# Supplementary material for: Sexually dimorphic characteristics of the small intestine and colon of prepubescent C57BL/6 mice
Source: Biol Sex Differ. 2014 Aug 29;5:11. doi: 10.1186/s13293-014-0011-9 (PMC4169057; doi:10.1186/s13293-014-0011-9)
Supplement: Additional file 1: — Primer sequences used for DNA methylation analysis by pyrosequencing. Primer sequences that have been used to measure DNA methylation by pyrosequencing in the promoter region of Nts, Cyp2c66, Alox5ap, Mcpt1, Ccr3, Retnlg, DDX3X and Fundc2. [file s13293-014-0011-9-S1.xlsx]

## Sheet: Sheet1
Additional file 1. Primer sequences used for DNA methylation analysis by pyrosequencing
Regions	PCR primers	5' to 3' sequence	Product length (bp)	Hybridization temperature (6C)	Sequencing primers	5' to 3' sequence	Sequence length (bp)	CpG number	Sequence to analyse
Nts	Forward-1	GGGGGAAAAAGGTATTAGAAGTA	168	60.2	Primer 1	AGTTGTAATTAGGGAAGAT	22	2	YGTTATTTTTTATTAAGGTTTAYGGGTGGGGGATGAGATAAGGGATAA
	Reverse-1	AGCGCTGCTCCGGTTCATAGATTCCTTTCCCTTTATCCCTTATCT
	Forward-2	GGGGGATGAGATAAGGGATAA	213	60.5	Primer 2	GAAGGTAAGAGGAAGTA	8	1	TYGAGAGAGAGTTAGTTTTTTTAGTGT
	Reverse-2	AGCGCTGCTCCGGTTCATAGATTACAAATCCACACACTCAAACACTA
Cyp2c66	Forward	GTTGTTGTATAAATGAGAGTAAAGGAGTT	101	62.3	Primer 1	TTAATTATTATGTTGGAATAAAGTT	12	1	TTTTGYGAGG AGAGATTAAG TGTTGTTTTT G
	Reverse	AGCGCTGCTCCGGTTCATAGATTACAAACCAACCAAAAACAACACTTAAT
Alox5ap	Forward	GGAAATTGATGGTAAAAGGTAGAGTATA	192	59.6	Primer 1	TGTTAGTATTAGTTTGGTTG	59	3	TTTTTGGYGG GTTTGAAGTA AGTATGGATT AAGAGGTTGT GGGTAAYGTT GTGTTTTTGG TTTTTGTTAT TTTTATTAGY GTGGTTTAGA ATGGTAAGGG TTTTT
	Reverse	AGCGCTGCTCCGGTTCATAGATTAAAAAAACCCTTACCATTCTAAACC			Primer 2	AGAGTATAGTTTGGTATTTTTTT	41	2	TTTTTGYGTA GGAAGGTTGA GGTGTTAGTA TTAGTTTGGT TGTTTTTGGY GGGTTTGAAG TAAGTATGGA TTAAG
Mcpt1	Forward	AGAAATAATGGTTTGTAGGTTAAATTAGT	300	touchdown pcr at 60.5 and 58.0	Primer 1	TTATGTGTTTATATATTATAGATGT	38	2	TYGTGTTTGTGTTTAAGTAGTAGAGGTGAGATTTTATAYGTATGTAGTATGGGTTTTAAAGTTG
	Reverse	AGCGCTGCTCCGGTTCATAGATTACACTCCTAAATCCCACAATAAC
Ccr3	Forward-1	ATGGGGATATTAGTATATAGGTAAGATATG	217	61.3	Primer 1	GTTTTTAGTTTTGGGATGT	14	1	TATGTTAYGG TATAATTTAA TTTATATTTT ATA
	Reverse-1	AGCGCTGCTCCGGTTCATAGATTTAACCACTAAACCAACCTTACTAAAC
	Forward-2	AATGGGTGAAGAGTTTGTAAGATAGT	174	60.2	Primer 2	AGTTAAGTATGTGTAGTAAATAATA	8	1	AAAYGGAAGA ATTGTAATAA GTTGGTATT
	Reverse-2	AGCGCTGCTCCGGTTCATAGATTACTTCCTATTTTAAAAAAACTAACTTCTCA
Retnlg	Forward	AGTGGGGATTGTGAATTTTGT	249	60.7	Primer 1	ATAGGAAATTGTTATAATAGA	19	2	TATTYGGGAT GTTAAAAYGT ATTGAAAGTA TTTATTGTAT TGG
	Reverse	AGCGCTGCTCCGGTTCATAGATTACCTAACCAAATAAAATACTTTAATACACC
DDX3X	Forward	GGAAGGATATAGGGGTTTATAATAAGTG	135	60.2	Primer 1	AGGGGTTTATAATAAGTGATT	54	6	TTTTTATAAAYGAGAGAGGTTTYGGGTTTYGGGAGGGTTTTGGATTGTYGGTTTTAGATTYGYGTGAGATAGTTTTATTGTTTTTTTA
	Reverse	AGCGCTGCTCCGGTTCATAGATTTCCCACAACCCCACTCTAA
Fundc2	Forward	GTAGTTGTTTTAGGATAGGAAAGATGT	296	61.3	Primer 1	TGGAAATATTTGTTTTTTTA	62	6	TTTTTTGTYGGAAGTTAGTTGYGGATGATTAAYGTTTGTTTTTGGTTTYGTGGTTTGAAGTTGTGTTATYGYGATATTAGGGTTTTTTTTTTTTT
	Reverse	AGCGCTGCTCCGGTTCATAGATTCAACATACAACCAACAATACTTCACTCTA
universal biotin labeled primer		5'Biotin-GCTGCTCCGGTTCATAGATT-3'	-	-	-	-	-	-	-
universal sequence attached to reverse primer		AGCGCTGCTCCGGTTCATAGATT	-	-	-	-	-	-	-
