# Supplementary material for: Sexually dimorphic characteristics of the small intestine and colon of prepubescent C57BL/6 mice
Source: Biol Sex Differ. 2014 Aug 29;5:11. doi: 10.1186/s13293-014-0011-9 (PMC4169057; doi:10.1186/s13293-014-0011-9)
Supplement: Additional file 2: — Genes displaying significant ( p < 0.01) sexually dimorphic expression in the SI. Overview of the expression levels in each individual mice in the SI and colon, FC and Limma p values of the 275 genes displaying significant differential expression between males and females in the SI. [file s13293-014-0011-9-S2.xlsx]

## Sheet: Sheet1
Additional file 2. Genes displaying signigicant (p<0.01) sexually dimorphic expression in the SI
	Log2 transformed values																								Limma raw p		Fold change
	SI												Colon												SI	Colon	SI	Colon	General
EntrezID	mLF-1	mLF-2	mLF-3	mLF-4	mLF-5	mLF-6	fLF-1	fLF-2	fLF-3	fLF-4	fLF-5	fLF-6	mLF-1	mLF-2	mLF-3	mLF-4	mLF-5	mLF-6	fLF-1	fLF-2	fLF-3	fLF-4	fLF-5	fLF-6	FvsM-LF	FvsM-LF	FvsM-LF	FvsM-LF	gene name	Description	Chr	GO
213742	4.70395	4.75335	4.39968	4.98196	4.9363	4.73798	11.4532	11.4175	11.4753	11.4986	11.5167	11.3948	4.36166	4.28932	4.28368	4.52485	5.20288	4.49057	11.9642	11.9585	12.0131	12.0285	12.1049	12.1736	0	0	104.485	182.906	Xist	inactive X specific transcripts	X	dosage compensation by inactivation of X chromosome
245195	8.23668	7.79313	7.51747	8.22016	7.14459	8.22749	8.61734	8.50723	8.89417	8.83365	8.33887	8.62243	6.62527	6.76347	7.02009	6.6674	4.48296	6.1101	7.06299	6.82979	6.75571	7.10862	7.20108	6.35881	0.00314778	0.0974377	1.71598	1.52409	Retnlg	resistin like gamma	16	biological_process
12771	6.90232	6.78116	6.22111	6.95137	5.90599	6.85488	7.08532	7.22265	7.4757	7.24981	7.10759	7.49139	5.36371	5.57237	5.98658	5.22014	4.25809	5.18911	6.08141	5.68823	5.96478	5.91505	6.16475	5.30355	0.00802287	0.0195041	1.59027	1.50312	Ccr3	chemokine (C-C motif) receptor 3	9	activation of MAPK activity /// positive regulation of endothelial cell proliferation /// mast cell chemotaxis /// signal transduction /// chemotaxis /// G-protein coupled receptor signaling pathway /// elevation of cytosolic calcium ion concentration /// angioblast cell migration /// positive regulation of angiogenesis /// eosinophil chemotaxis /// chemokine-mediated signaling pathway /// ERK1 a…
22289	8.71067	8.72952	8.85641	8.82633	8.88218	8.7253	9.50388	9.26656	9.47865	9.46524	9.54143	9.46361	8.71828	8.74026	9.03432	8.84259	8.94151	8.66662	9.51827	9.46312	9.44775	9.53208	9.38255	9.48093	6.14175e-13	6.2137e-12	1.58538	1.56575	Kdm6a	lysine (K)-specific demethylase 6A	X	oxidation-reduction process /// chromatin modification
66120	5.94806	5.90724	5.67191	6.22894	5.67569	5.85358	6.43625	7.08182	5.96462	6.01823	6.35998	7.27782	6.27254	5.70833	6.11988	6.40098	5.76021	5.78874	5.91839	5.94444	6.19915	6.14404	6.44664	6.16186	0.00594532	0.359511	1.56072	1.09225	Fkbp11	FK506 binding protein 11	15	protein folding /// peptidyl-proline modification
29866	5.77448	5.59394	5.33456	5.98591	5.61594	5.51043	6.20241	6.87684	5.69803	5.6714	5.99325	6.86298	6.04422	5.41091	5.52724	5.56656	5.7331	5.98717	5.63468	5.71207	5.6401	5.69557	5.49236	5.60591	0.00917621	0.390633	1.49652	-1.05806	Cabp2	calcium binding protein 2	19	NA
53322	7.79298	7.62997	7.26427	7.64794	7.24002	7.82121	7.8131	8.68198	7.84384	7.78195	8.06704	8.49634	7.95989	8.06785	8.1143	8.1466	8.03061	7.74108	8.12411	8.09119	8.11905	8.05203	8.32315	7.97079	0.00462345	0.261222	1.46203	1.07425	Nucb2	nucleobindin 2	7	cellular calcium ion homeostasis
69888	8.41297	8.03386	7.7113	8.68612	8.93136	8.49195	8.87072	8.64098	8.84908	9.18098	9.07861	8.86398	9.64184	9.36421	9.77327	8.67942	10.31	9.29	9.66898	9.98851	9.77282	9.408	9.18488	8.46643	0.0018229	0.705306	1.45008	-1.06796	Cyp2c66	cytochrome P450, family 2, subfamily c, polypeptide 66	19	oxidation-reduction process
11690	7.19299	6.86479	6.63564	7.14155	6.62303	7.08277	7.49523	7.53735	7.48204	7.4783	7.24167	7.47003	7.16406	7.51213	7.34637	7.06789	6.6206	7.28087	7.18145	7.2751	7.23946	7.34768	7.89438	7.14541	0.000678258	0.198762	1.44124	1.1344	Alox5ap	arachidonate 5-lipoxygenase activating protein	5	leukotriene production involved in inflammatory response /// positive regulation of acute inflammatory response /// oxidation-reduction process /// leukotriene metabolic process /// glutathione biosynthetic process /// leukotriene biosynthetic process /// lipoxygenase pathway /// positive regulation of catalytic activity /// protein homotrimerization /// cellular response to calcium ion
240047	6.29229	6.23479	6.00629	6.37919	5.4495	6.20751	6.59895	6.66203	6.84296	6.39081	6.41495	6.76768	6.01925	5.95858	5.76675	5.84644	5.63906	6.09777	6.03283	5.81535	6.05266	5.86798	6.23461	5.76296	0.00558441	0.41854	1.43194	1.05197	Mmp25	matrix metallopeptidase 25	17	proteolysis /// positive regulation of peptidase activity /// hard palate development
26570	4.69736	4.45421	4.58817	4.66352	4.14213	4.77876	5.14848	5.10511	5.08714	5.00518	4.87184	5.0125	4.46236	4.20403	4.27185	4.60186	4.35843	4.58743	4.38774	4.53006	4.77908	4.44572	4.25962	4.52642	0.000424009	0.618049	1.39895	1.05247	Slc7a11	solute carrier family 7 (cationic amino acid transporter, y+ system), member 11	3	amino acid transmembrane transport /// transport /// amino acid transport /// response to toxin /// platelet aggregation
56792	5.4773	5.14886	5.2771	5.34879	4.67605	5.35388	5.79406	5.64878	6.01829	5.4743	5.48001	5.75551	5.38414	5.18271	5.29774	4.89525	5.1051	5.38312	5.28359	5.35967	5.23884	5.98245	5.15009	4.80938	0.000435193	0.641999	1.39619	1.0688	Stap1	signal transducing adaptor family member 1	5	transmembrane receptor protein tyrosine kinase signaling pathway /// myeloid cell differentiation
11689	6.67867	6.39287	6.03735	6.55867	5.95572	6.4521	6.73714	6.87755	6.98248	6.75387	6.52107	6.99498	5.98887	5.80049	5.82439	5.80578	5.05161	5.7994	6.00644	5.9437	5.96965	5.85902	5.96891	5.5949	0.00674002	0.183957	1.38059	1.13185	Alox5	arachidonate 5-lipoxygenase	6	acute inflammatory response /// leukotriene production involved in inflammatory response /// oxidation-reduction process /// leukotriene metabolic process /// inflammatory response /// sensory perception of pain /// arachidonic acid metabolic process /// leukotriene biosynthetic process /// lipoxygenase pathway /// positive regulation of vasoconstriction
72054	7.28773	7.19447	6.98046	7.23106	6.38258	6.85589	7.48053	7.40727	7.73602	7.39029	7.15671	7.54072	5.71709	5.90213	5.75983	5.60079	5.23403	5.87514	6.03746	5.88829	5.73428	5.94137	5.93603	5.59874	0.00670268	0.228206	1.37862	1.12859	Cyp4f18	cytochrome P450, family 4, subfamily f, polypeptide 18	8	very long-chain fatty acid metabolic process /// long-chain fatty acid metabolic process /// oxidation-reduction process /// regulation of blood pressure /// drug metabolic process /// arachidonic acid metabolic process /// epoxygenase P450 pathway /// negative regulation of blood coagulation /// negative regulation of icosanoid secretion /// positive regulation of icosanoid secretion /// leukotr…
17969	7.77631	7.28112	7.39246	7.33573	6.97495	7.42396	7.86333	7.76939	8.00742	7.93816	7.51064	7.81887	6.85814	6.55056	6.64524	6.49375	6.37494	6.64405	6.54376	6.62371	6.61915	6.83596	6.76088	6.0977	0.00137463	0.917619	1.36972	-1.00993	Ncf1	neutrophil cytosolic factor 1	5	response to yeast /// leukocyte mediated cytotoxicity /// respiratory burst involved in defense response /// defense response to bacterium /// defense response to fungus /// apoptotic process /// oxidation-reduction process /// leukotriene metabolic process /// NADP catabolic process /// inflammatory response /// cellular defense response /// cell communication /// defense response to Gram-positi…
22599	4.77989	4.57488	4.75614	4.69727	4.66089	4.83562	5.49038	4.86565	5.09856	5.18606	4.93521	5.37117	4.1651	4.50234	4.32266	4.59269	4.63374	4.5885	4.50175	4.3464	4.38451	4.21466	4.17652	4.48984	0.000138299	0.186816	1.35697	-1.08314	Slc6a20b	solute carrier family 6 (neurotransmitter transporter), member 20B	9	amino acid transmembrane transport /// transport /// neurotransmitter transport /// amino acid transport
227326	5.5801	5.28065	5.36338	5.46101	5.3431	5.34052	5.70337	5.72973	5.64785	6.12507	5.86997	5.85978	4.89668	4.70376	4.48897	4.65038	4.57959	4.54238	4.65559	4.48257	4.48873	4.47497	4.63868	4.76946	2.37427e-05	0.579996	1.34521	-1.04147	Gpr55	G protein-coupled receptor 55	1	signal transduction /// G-protein coupled receptor signaling pathway /// activation of phospholipase C activity /// positive regulation of Rho protein signal transduction /// cannabinoid signaling pathway /// bone resorption /// negative regulation of osteoclast differentiation /// positive regulation of ERK1 and ERK2 cascade
629756	4.88455	4.95043	4.98572	5.14947	4.75923	5.08084	5.65025	5.72893	5.09362	5.25481	5.64293	4.98253	5.05844	5.0591	5.15103	4.81712	4.90845	5.21754	5.0411	4.90354	5.12413	4.94942	5.10513	5.11906	0.00138612	0.953454	1.34146	1.00355	Wfdc10	WAP four-disulfide core domain 10	2	biological_process
20345	6.62954	6.42991	6.34413	6.42384	6.21795	6.5201	6.98718	7.03045	6.79148	6.73352	6.74091	6.817	7.16872	7.03615	7.08514	6.82099	6.5577	6.62509	6.81159	6.99295	6.80472	7.30161	7.46702	6.68251	3.03564e-05	0.453982	1.34026	1.0926	Selplg	selectin, platelet (p-selectin) ligand	5	cell adhesion /// leukocyte tethering or rolling /// leukocyte adhesive activation
13120	6.81862	6.52901	6.65971	6.77171	6.78111	6.58928	7.14212	6.60476	7.24685	7.18559	7.14477	7.35727	5.69874	5.78616	5.29411	5.46471	5.06769	5.87282	5.19298	5.55685	5.52632	5.0072	5.50505	5.28041	0.00594793	0.160113	1.33977	-1.13753	Cyp4b1	cytochrome P450, family 4, subfamily b, polypeptide 1	4	oxidation-reduction process /// cellular aromatic compound metabolic process /// biphenyl metabolic process /// fluorene metabolic process /// exogenous drug catabolic process
76701	5.46704	5.23009	5.13515	5.16449	5.28277	5.08092	5.51911	6.05396	5.41619	5.35017	5.59446	5.95795	5.46483	5.60081	5.41984	5.38132	5.37823	5.41565	5.38133	5.43516	5.44433	5.25593	5.35205	5.7646	0.00831394	0.951485	1.33969	-1.00316	Ctrc	chymotrypsin C (caldecrin)	4	proteolysis /// cellular calcium ion homeostasis
20591	8.96517	8.91627	8.92726	8.84751	9.00353	8.86605	9.30567	9.35979	9.38561	9.24168	9.25885	9.40163	9.0981	9.06921	9.14505	9.13984	9.22389	9.26558	9.58198	9.52084	9.49865	9.52828	9.41166	9.51852	7.97433e-11	4.7146e-08	1.3237	1.27725	Kdm5c	lysine (K)-specific demethylase 5C	X	negative regulation of transcription from RNA polymerase II promoter /// oxidation-reduction process /// transcription, DNA-dependent /// regulation of transcription, DNA-dependent /// chromatin modification /// histone H3-K4 demethylation
94179	5.61314	5.04908	5.37434	5.4851	5.4801	5.22119	5.42377	5.84923	6.19567	5.65734	5.65171	5.81752	4.59837	4.26642	4.25087	4.51168	4.56389	4.90618	4.70292	4.54464	4.6656	4.81813	4.68253	4.9199	0.00232005	0.0653667	1.31529	1.15353	Krt23	keratin 23	11	biological_process
217305	4.93214	4.74688	4.55758	4.79161	4.55738	4.68592	5.15978	4.99615	5.10477	5.18864	4.85764	5.24443	4.84152	5.0041	4.64379	4.84026	4.28572	5.28178	4.96275	4.67354	5.15166	4.69995	4.62113	4.6631	0.00306168	0.871823	1.30133	-1.01455	Cd300ld	CD300 molecule-like family member d	11	NA
11501	6.22402	6.0384	5.92763	6.04625	5.54831	5.91644	6.30015	6.32558	6.39791	6.4171	6.19158	6.3274	6.28452	6.12037	6.03452	6.13214	5.84862	6.30306	6.04739	6.13006	6.1861	6.28401	6.32303	6.10457	0.0038051	0.486989	1.29814	1.04149	Adam8	a disintegrin and metallopeptidase domain 8	7	cell morphogenesis /// angiogenesis /// leukocyte migration involved in inflammatory response /// positive regulation of acute inflammatory response /// positive regulation of cellular extravasation /// proteolysis /// cellular membrane fusion /// inflammatory response /// cell-matrix adhesion /// integrin-mediated signaling pathway /// cell-cell adhesion /// regulation of cell-cell adhesion /// …
102680	10.4512	10.0792	9.98651	10.3939	10.7628	10.2264	10.6148	10.6663	10.5424	10.8115	10.7977	10.7168	8.17191	9.18886	7.7234	8.5127	8.33315	8.27319	8.02706	7.69963	8.28887	7.90999	6.31272	7.77941	0.00310745	0.0406053	1.29677	-1.62179	Slc6a20a	solute carrier family 6 (neurotransmitter transporter), member 20A	9	amino acid transmembrane transport /// transport /// neurotransmitter transport /// amino acid transport /// glycine transport /// proline transport
13645	5.37533	4.96211	5.07606	5.10612	5.2029	5.11413	5.54428	5.65484	5.29514	5.31553	5.41205	5.65125	5.68731	5.58875	5.56561	5.93212	5.75166	5.80289	5.78947	5.81899	6.06237	5.84444	5.21334	6.30661	0.00553245	0.438018	1.26524	1.08509	Egf	epidermal growth factor	3	activation of MAPKK activity /// angiogenesis /// positive regulation of epidermal growth factor-activated receptor activity /// epidermal growth factor receptor signaling pathway /// STAT protein import into nucleus /// positive regulation of cell proliferation /// positive regulation of peptidyl-threonine phosphorylation /// positive regulation of transcription, DNA-dependent /// peptidyl-tyros…
433208	4.70403	4.64878	4.66222	4.6644	4.78286	4.48329	5.24197	5.00707	4.95178	5.05233	4.85124	4.87181	5.30466	5.04149	5.16733	4.9205	5.1277	5.25782	5.16916	4.97594	5.23925	4.93003	5.1401	5.23693	6.64879e-05	0.768583	1.26439	-1.01491	D030046N08Rik	RIKEN cDNA D030046N08 gene	18	biological_process
233186	6.83133	6.82367	6.48277	6.77478	6.58581	6.67894	7.14249	7.01927	7.08519	6.99897	6.7685	7.19239	6.08089	5.87479	6.01975	5.9802	5.76463	6.28649	5.84093	6.00742	5.96603	5.84117	5.92519	5.90593	0.00433109	0.276267	1.26422	-1.06192	Siglec5	sialic acid binding Ig-like lectin 5	7	cell adhesion
227357	5.32882	5.25385	5.38001	5.4581	5.13774	5.12234	5.58825	5.70465	5.52724	5.77082	5.57277	5.54434	6.02721	5.33376	5.38714	5.68304	5.6026	5.48013	5.39367	5.66262	5.54938	5.2896	5.31767	5.69569	0.000184293	0.346379	1.26389	-1.07242	Espnl	espin-like	1	biological_process
15982	8.34969	8.72016	8.60641	8.77962	8.99598	8.56518	8.74908	8.96971	9.17161	8.97785	8.97931	9.16694	9.09166	8.85477	8.94677	8.84752	8.8515	8.64631	8.91233	8.70276	8.81481	8.65955	8.77045	8.7779	0.001965	0.215082	1.25955	-1.07186	Ifrd1	interferon-related developmental regulator 1	12	multicellular organismal development /// adult somatic muscle development /// cell differentiation /// muscle cell differentiation
233046	6.18787	5.63912	5.7905	5.95105	5.65086	5.88248	6.16576	6.27391	6.11217	6.2092	6.05721	6.26834	6.17994	6.20461	6.14621	5.91718	5.55277	6.27262	5.99082	6.03995	6.2115	6.09148	6.13409	5.88993	0.00536966	0.886501	1.2577	1.0098	Rasgrp4	RAS guanyl releasing protein 4	7	cell growth /// intracellular signal transduction /// small GTPase mediated signal transduction /// cell proliferation /// response to extracellular stimulus /// cell differentiation /// positive regulation of Ras protein signal transduction /// regulation of small GTPase mediated signal transduction
54419	4.16567	4.29445	4.33648	4.46321	4.41776	4.27954	4.66911	4.79576	4.46917	4.6586	4.59322	4.72293	4.51367	4.25995	4.32422	4.33591	4.22102	4.8913	4.29498	4.38148	4.15744	4.25268	4.46406	4.31685	0.00180486	0.233096	1.25291	-1.08155	Cldn6	claudin 6	17	NA
19354	7.76962	7.38748	7.21266	7.47308	7.26841	7.49523	8.00603	7.78607	7.69265	7.76517	7.59593	7.70167	7.56921	7.39324	7.322	7.02685	7.11326	7.51449	7.40722	7.7591	7.19103	8.01991	7.59305	7.03426	0.00150027	0.401755	1.25137	1.13099	Rac2	RAS-related C3 botulinum substrate 2	15	actin cytoskeleton organization /// GTP catabolic process /// chemotaxis /// small GTPase mediated signal transduction /// positive regulation of cell proliferation /// cell projection assembly /// bone resorption /// regulation of respiratory burst
56857	8.639	8.0493	8.10045	8.6749	8.19816	8.27889	8.63044	8.53691	8.56795	8.73947	8.79416	8.61041	9.27696	8.77402	9.03324	6.62862	8.57466	7.32325	9.75245	8.82122	8.52402	9.50277	9.71199	7.80494	0.00844609	0.179698	1.25103	1.68309	Slc37a2	solute carrier family 37 (glycerol-3-phosphate transporter), member 2	9	glycerol-3-phosphate metabolic process /// glycerophosphate shuttle /// transport /// carbohydrate transport /// glycerol-3-phosphate transport /// transmembrane transport
64099	6.11484	5.95584	5.85754	5.71259	5.87013	5.88686	6.50437	6.15924	6.106	6.12561	6.06684	6.35414	6.38781	6.09841	6.22507	6.05081	6.26626	6.31444	6.38501	6.35952	6.15964	6.65017	6.38685	6.01981	0.0023593	0.502944	1.2481	1.07403	Parvg	parvin, gamma	15	cell adhesion /// biological_process
237847	7.7051	7.49441	7.34192	7.49697	7.566	7.49289	7.7426	7.97315	7.57128	7.86838	7.98592	7.86948	7.67509	7.64088	7.59024	7.54604	7.21213	7.66459	7.45559	7.62156	7.50023	7.5745	7.7096	7.51615	0.00344775	0.931023	1.2474	1.00563	Rtn4rl1	reticulon 4 receptor-like 1	11	axon regeneration
12229	5.21277	4.8446	5.09224	5.23199	4.69862	5.2892	5.28333	5.56489	5.15617	5.22934	5.5491	5.49985	5.41712	5.2496	5.48187	4.99816	5.44739	5.19419	5.25495	5.33574	5.44464	5.82622	5.44111	5.07721	0.00622178	0.519874	1.24736	1.07073	Btk	Bruton agammaglobulinemia tyrosine kinase	X	response to reactive oxygen species /// histamine secretion by mast cell /// apoptotic process /// intracellular signal transduction /// transcription, DNA-dependent /// regulation of transcription, DNA-dependent /// protein phosphorylation /// I-kappaB kinase/NF-kappaB cascade /// response to biotic stimulus /// response to organic substance /// phosphorylation /// peptidyl-tyrosine phosphorylat…
12483	6.73038	6.35703	6.56089	6.38438	6.1769	6.34593	6.89736	6.60319	6.86026	6.66127	6.63395	6.78099	5.9618	5.28464	5.52897	4.98348	5.33911	5.77004	5.608	5.33053	5.20726	6.11373	5.32616	5.17798	0.00273428	0.943797	1.24279	-1.01213	Cd22	CD22 antigen	7	cell adhesion /// cell surface receptor signaling pathway
17972	6.27024	5.81003	6.12	5.99909	5.6498	6.10268	6.54696	6.0277	6.25089	6.34497	6.20092	6.4509	6.16316	5.787	6.1434	5.93634	6.22706	6.43775	6.16404	6.10711	6.39015	6.57266	6.31107	6.09001	0.0045256	0.238592	1.24121	1.11475	Ncf4	neutrophil cytosolic factor 4	15	cell communication
258483	4.88817	4.84731	4.79995	4.37775	4.85787	5.03827	5.27133	5.2537	5.03513	5.09573	5.07649	4.94721	4.66073	4.58083	4.72373	4.39989	4.34463	5.07173	4.40207	4.84852	4.81247	4.31397	4.87904	4.92198	0.00712494	0.589927	1.24118	1.04687	Olfr1411	olfactory receptor 1411	1	signal transduction /// G-protein coupled receptor signaling pathway /// sensory perception of smell /// response to stimulus
13058	8.8122	8.76256	8.58588	8.77401	8.49919	8.95923	9.07801	9.19863	9.11725	8.94145	8.78994	9.11592	7.81715	8.03531	7.99968	7.73484	7.81297	8.17212	7.88465	8.30843	7.80835	8.29009	8.15686	7.69444	0.00234496	0.478276	1.23801	1.06816	Cybb	cytochrome b-245, beta polypeptide	X	oxidation-reduction process /// electron transport chain /// superoxide metabolic process /// transport /// ion transport /// response to drug /// regulation of ion transmembrane transport /// superoxide anion generation /// innate immune response /// respiratory burst /// hydrogen peroxide biosynthetic process
54204	7.00551	6.6788	6.54186	6.55433	6.3218	6.60304	6.99815	7.05616	6.92497	6.88976	6.7754	6.89097	6.82568	6.53737	6.50991	6.19538	6.65254	6.85217	6.7816	6.68018	6.6251	7.26519	6.92344	6.36752	0.00297271	0.382002	1.23543	1.13157	2001-09-01	septin 1	7	cell cycle /// cell division
16874	5.74151	5.62255	5.67656	5.71788	5.668	5.58642	6.11324	6.04546	6.10984	5.9816	5.73635	5.85535	6.25502	5.88707	5.903	5.75089	5.84124	6.60998	5.88098	6.0775	6.07073	5.79905	5.85995	5.79404	0.00119224	0.24558	1.23527	-1.09239	Lhx6	LIM homeobox protein 6	2	transcription, DNA-dependent /// regulation of transcription, DNA-dependent /// multicellular organismal development /// nervous system development /// cerebral cortex radially oriented cell migration /// cerebral cortex tangential migration /// cerebral cortex GABAergic interneuron migration /// forebrain neuron fate commitment /// forebrain neuron development /// cerebral cortex neuron differen…
19073	9.92831	9.92325	9.58544	9.82393	9.54348	9.90877	10.0882	9.79572	10.342	10.0513	10.0374	10.1892	9.78496	9.62094	10.042	9.56442	9.45282	9.72434	9.87622	9.87377	9.78436	9.96855	10.2074	9.52849	0.00849204	0.182382	1.22982	1.12887	Srgn	serglycin	10	apoptotic process /// protein processing /// negative regulation of bone mineralization /// biomineral tissue development /// mast cell secretory granule organization /// T cell secretory granule organization /// maintenance of protease location in mast cell secretory granule /// maintenance of granzyme B location in T cell secretory granule /// negative regulation of cytokine secretion
320139	6.46633	6.15908	6.28804	6.39781	6.04796	6.45861	6.64596	6.70909	6.5789	6.54274	6.5084	6.60363	6.20293	6.08197	5.92346	5.93651	6.00648	6.30612	6.09146	6.19589	6.44882	6.3134	6.41212	6.28486	0.00179881	0.0224626	1.22701	1.16058	Ptpn7	protein tyrosine phosphatase, non-receptor type 7	1	protein dephosphorylation /// dephosphorylation
18707	6.6379	6.66206	6.37505	6.4342	6.2959	6.59516	6.86379	6.77876	6.69676	6.71327	6.82431	6.88998	6.55001	6.3465	6.55404	6.34259	6.38308	6.78451	6.44098	6.30953	6.5476	6.75396	6.57058	6.22361	0.00111165	0.866446	1.2264	-1.01331	Pik3cd	phosphatidylinositol 3-kinase catalytic delta polypeptide	4	B cell homeostasis /// chemotaxis /// inflammatory response /// cell surface receptor signaling pathway /// phosphorylation /// phosphatidylinositol-mediated signaling /// cell differentiation /// B cell activation /// innate immune response /// phosphatidylinositol phosphorylation
52614	6.42731	6.459	6.30619	6.33863	6.25687	6.44427	6.50949	6.60305	6.8875	6.73879	6.51299	6.73011	4.93304	4.91355	4.79999	4.81503	4.43339	4.7632	5.0184	5.09847	4.7244	4.78641	4.96403	4.58363	0.00600639	0.509822	1.22401	1.06156	Emr4	EGF-like module containing, mucin-like, hormone receptor-like sequence 4	17	signal transduction /// cell surface receptor signaling pathway /// epidermal growth factor receptor signaling pathway /// G-protein coupled receptor signaling pathway /// neuropeptide signaling pathway
15160	4.45844	4.54167	4.27236	4.64421	4.37789	4.42499	4.74692	4.76985	4.59356	4.72133	4.88958	4.74569	4.8551	4.65656	4.95884	4.51414	4.57829	4.80656	4.64094	4.7341	4.80932	4.59874	5.57429	4.82887	0.00692097	0.335268	1.22368	1.09895	Serpind1	serine (or cysteine) peptidase inhibitor, clade D, member 1	16	blood coagulation /// hemostasis /// negative regulation of peptidase activity /// negative regulation of endopeptidase activity /// regulation of proteolysis
100038573	4.92153	4.72966	4.53549	4.77302	5.01742	4.92272	5.22276	5.20508	4.92548	5.16268	5.05427	5.07673	5.53046	5.43112	5.18403	5.0512	5.13699	5.57593	4.99161	5.35044	5.25412	5.25021	5.22112	5.34311	0.00146046	0.418011	1.22365	-1.05936	Gm10864	predicted gene 10864	15	biological_process
73721	5.14395	4.96302	5.05806	5.08251	4.69645	5.14073	5.35956	5.47806	5.35639	5.21206	5.18901	5.23294	5.23514	5.336	5.25025	5.26642	5.37927	5.62754	5.28248	5.3973	5.31561	5.2638	5.58939	5.15533	0.0010777	0.843458	1.22311	-1.01053	1110017D15Rik	RIKEN cDNA 1110017D15 gene	4	spermatogenesis /// cell differentiation /// cellular protein complex assembly
56739	8.22405	8.15243	8.27274	8.40507	8.05537	8.03614	8.34374	8.73445	8.17565	8.55599	8.64617	8.40706	5.36466	5.50009	5.43417	5.40676	5.21778	5.38193	5.13756	5.48764	5.39265	5.14909	5.20859	5.27386	0.0045692	0.366287	1.21943	-1.07873	Rec8	REC8 homolog (yeast)	14	chromosome segregation /// oocyte maturation /// meiosis /// synapsis /// male meiosis I /// spermatid development
76117	6.48119	6.4164	6.43593	6.42396	5.96781	6.49306	6.81167	6.52354	6.80438	6.61083	6.6449	6.53722	6.44814	6.33156	6.47548	6.21953	6.25645	6.29088	6.55622	6.41674	6.45664	6.94888	6.70191	5.76266	0.00897155	0.50235	1.219	1.09949	Arhgap15	Rho GTPase activating protein 15	2	signal transduction /// regulation of cell shape /// positive regulation of Rac GTPase activity
16414	6.94406	6.68804	6.67018	6.73066	6.63819	6.77013	7.12096	7.013	7.12184	6.97701	6.96268	6.94714	6.70612	6.51643	6.64277	6.21389	6.33881	6.53992	6.59796	6.61229	6.3423	6.76545	6.78005	6.16483	0.000360393	0.720095	1.2172	1.03586	Itgb2	integrin beta 2	10	leukocyte migration involved in inflammatory response /// cell adhesion /// leukocyte cell-cell adhesion /// cell-matrix adhesion /// integrin-mediated signaling pathway /// multicellular organismal development /// cell-cell adhesion /// natural killer cell activation /// neutrophil chemotaxis /// endothelial cell migration /// cellular extravasation /// positive regulation of nitric oxide biosyn…
17916	7.03284	6.84232	6.99402	6.94365	6.58423	7.12418	7.10036	7.33769	7.37538	7.29431	6.87673	7.2359	6.80428	6.71385	6.91437	6.73124	6.47346	6.67287	6.79052	6.8602	6.56408	6.89938	7.04245	6.50388	0.00839604	0.544258	1.21688	1.04132	Myo1f	myosin IF	17	neutrophil mediated immunity /// negative regulation of cell adhesion /// defense response to Gram-positive bacterium /// positive regulation of cell migration /// regulation of actin cytoskeleton organization /// neutrophil degranulation /// regulation of innate immune response
15162	7.83314	7.57421	7.59524	7.89197	7.66317	7.88357	8.05875	8.15911	8.00088	7.97645	7.76399	8.17677	6.70396	6.68904	7.00985	6.91808	6.76783	6.7046	6.7901	7.08841	6.97004	6.9988	6.95101	6.8383	0.00833683	0.204891	1.21625	1.10233	Hck	hemopoietic cell kinase	2	protein phosphorylation /// exocytosis /// phagocytosis /// inflammatory response /// negative regulation of apoptotic process /// defense response to Gram-positive bacterium /// positive regulation of cell proliferation /// regulation of cell shape /// phosphorylation /// peptidyl-tyrosine phosphorylation /// innate immune response /// protein autophosphorylation /// regulation of phagocytosis /…
671564	4.56665	4.6996	4.63726	4.41644	4.53848	4.16623	4.66393	4.88365	4.74278	4.55104	4.85727	5.01393	7.38764	7.76395	7.80321	7.42727	7.68251	7.65902	7.54357	7.91862	8.04012	8.35237	7.29355	8.62686	0.00534799	0.246515	1.21531	1.26744	Rnf212	ring finger protein 212	5	biological_process
277978	5.30365	5.21602	5.15589	4.87678	5.20209	4.9605	5.55829	5.4954	5.24393	5.4521	5.32259	5.31592	5.54079	5.61857	5.58394	5.34639	5.77058	5.96015	5.66443	5.60204	5.61736	5.75915	5.94945	5.76506	0.00134155	0.336089	1.21326	1.06401	Exoc3l	exocyst complex component 3-like	8	exocytosis /// peptide hormone secretion
215493	4.6764	4.7045	4.78871	4.69884	4.72739	4.56757	4.97856	4.86206	5.1306	4.90603	5.14285	4.80492	4.56774	4.74722	4.76996	4.81493	4.69637	4.64914	4.8125	4.63097	5.05915	4.68861	4.70009	4.88892	0.00066113	0.297739	1.21162	1.06374	A3galt2	alpha 1,3-galactosyltransferase 2 (isoglobotriaosylceramide synthase)	4	carbohydrate metabolic process /// glycosphingolipid biosynthetic process
330409	4.19578	3.96796	4.0089	4.02929	3.90349	4.0717	4.63492	4.2003	4.23516	4.24676	4.07243	4.44597	5.28981	5.10378	5.2499	4.99774	5.58321	5.23578	5.15996	5.27041	5.25417	5.41918	5.13046	5.02703	0.00868186	0.775291	1.21117	-1.02326	Cecr2	cat eye syndrome chromosome region, candidate 2	6	neural fold formation /// neural tube closure /// apoptotic process /// neural tube development /// ATP-dependent chromatin remodeling /// inner ear receptor stereocilium organization /// cochlea development
73660	5.2413	5.38547	5.42081	5.28127	5.00919	5.12976	5.45037	5.42465	5.49675	5.76247	5.67279	5.3189	5.28401	5.44199	5.28963	5.22164	5.36635	5.36419	5.01114	5.18674	4.85405	4.95557	5.22205	5.19962	0.00663898	0.00626875	1.21113	-1.19453	Cabp4	calcium binding protein 4	19	visual perception /// phototransduction /// photoreceptor cell morphogenesis /// retinal cone cell development /// retinal bipolar neuron differentiation
77462	5.6163	5.42112	5.35888	5.52848	5.20926	5.475	5.82102	5.71571	5.35586	5.63857	6.04425	5.68865	5.23734	5.38377	5.34231	5.4326	5.15629	5.29634	5.09587	5.28581	5.25412	5.52247	5.07957	5.22856	0.00901442	0.549617	1.2107	-1.04515	Tmem116	transmembrane protein 116	5	biological_process
20604	9.09663	8.8417	8.6922	8.89439	9.16863	8.9336	9.17568	9.12619	9.21605	9.35002	9.29998	9.10686	9.31211	9.30316	9.30494	9.70884	8.39715	9.46374	8.86921	8.98409	9.34684	9.74756	9.74244	9.82675	0.00322566	0.521985	1.20966	1.12596	Sst	somatostatin	16	regulation of cell migration
17259	4.60117	4.58104	4.28279	4.55953	4.39939	4.53685	4.75717	4.88581	4.73919	4.72178	4.63088	4.84894	5.1302	4.76423	4.6119	4.79703	4.95399	5.21084	4.68957	4.86526	4.86575	4.75475	4.79778	4.75972	0.000796631	0.171083	1.20622	-1.08867	Mef2b	myocyte enhancer factor 2B	8	regulation of transcription, DNA-dependent
11307	7.02058	7.02444	6.92745	7.34403	6.51188	7.09649	7.27361	7.18345	7.05863	7.33757	7.33951	7.34699	7.57647	7.4914	7.40068	7.73167	7.17632	7.97607	7.21782	7.30975	7.51085	7.60738	7.67186	7.84493	0.00732659	0.805799	1.2051	-1.0222	Abcg1	ATP-binding cassette, sub-family G (WHITE), member 1	17	regulation of transcription, DNA-dependent /// transport /// lipid transport /// cholesterol metabolic process /// response to organic substance /// negative regulation of macrophage derived foam cell differentiation /// regulation of cholesterol esterification /// positive regulation of cholesterol efflux /// negative regulation of lipid storage /// cholesterol transport /// intracellular choles…
100503041	5.70808	5.28225	5.49877	5.56707	5.62717	5.51043	5.73879	6.13884	5.62148	5.82361	5.57326	5.90485	5.65393	5.36432	5.52116	5.47876	5.62856	5.61341	5.51398	5.64278	5.54029	5.80573	5.5375	6.36813	0.0073909	0.219092	1.20401	1.14186	Pdzd7	PDZ domain containing 7	19	NA
11555	6.14966	6.25167	5.97003	6.03217	5.96159	5.94985	6.35702	6.33733	6.25343	6.25573	6.45073	6.24008	6.30641	6.273	5.78453	6.08395	5.6342	6.4149	5.9317	6.01872	6.158	6.31142	5.96231	6.1619	6.66436e-05	0.944447	1.20016	1.00545	Adrb2	adrenergic receptor, beta 2	18	regulation of systemic arterial blood pressure by norepinephrine-epinephrine /// diet induced thermogenesis /// vasodilation by norepinephrine-epinephrine involved in regulation of systemic arterial blood pressure /// regulation of sodium ion transport /// desensitization of G-protein coupled receptor protein signaling pathway by arrestin /// diaphragm contraction /// positive regulation of the f…
194352	4.20309	4.29135	4.2398	4.14022	4.41101	4.3341	4.56771	4.60376	4.50889	4.53108	4.62246	4.35982	4.40712	4.18159	3.93646	3.99233	4.03358	4.47481	4.17601	4.12487	4.26389	3.94931	4.41572	4.20765	0.00178621	0.845713	1.19944	1.01297	Trpv5	transient receptor potential cation channel, subfamily V, member 5	6	transport /// ion transport /// calcium ion transport /// cellular calcium ion homeostasis /// ion transmembrane transport /// protein tetramerization /// transmembrane transport /// calcium ion transport into cytosol /// calcium ion transmembrane transport
80719	7.43023	7.51879	7.3217	7.34438	7.14414	7.53871	7.60146	7.67456	7.72509	7.75333	7.52617	7.59043	6.86198	6.6503	7.02543	6.77056	6.83744	6.94153	6.76586	6.88091	6.76694	7.04631	7.25094	6.81448	0.0063912	0.376897	1.19929	1.05192	Igsf6	immunoglobulin superfamily, member 6	7	biological_process
12767	6.63216	6.30714	6.5788	6.59234	6.39622	6.57646	7.03486	6.60651	6.63715	6.79807	6.69893	6.87489	6.91337	6.72104	6.5537	6.61519	6.66668	6.85622	6.65711	6.67571	6.72759	7.08162	6.66605	6.46041	0.00734565	0.915853	1.19849	-1.00669	Cxcr4	chemokine (C-X-C motif) receptor 4	1	patterning of blood vessels /// ameboidal cell migration /// neuron migration /// epithelial cell development /// signal transduction /// chemotaxis /// G-protein coupled receptor signaling pathway /// elevation of cytosolic calcium ion concentration /// calcium-mediated signaling /// germ cell development /// organ morphogenesis /// nervous system development /// brain development /// motor neur…
72287	7.53944	7.22369	7.39959	7.29896	6.99103	7.15167	7.44226	7.57559	7.30778	7.37635	7.78621	7.67964	6.89546	6.91995	6.86944	6.94849	6.56261	7.28204	6.93835	6.69983	6.79352	6.96095	7.63218	6.68719	0.00622648	0.78086	1.19795	1.02741	Plekhf1	pleckstrin homology domain containing, family F (with FYVE domain) member 1	7	apoptotic process /// induction of apoptosis /// endosome organization /// positive regulation of autophagy /// vesicle organization /// regulation of mitochondrial membrane permeability /// protein localization to plasma membrane
107528	4.98769	4.92691	4.51081	4.80979	4.75652	4.85146	5.10135	4.90317	4.97586	5.00588	5.23804	5.18229	6.24332	6.1804	6.01165	6.25292	6.12829	6.48316	6.07477	6.0505	6.25904	6.2714	6.45766	6.05086	0.00126683	0.816315	1.19795	-1.01578	Magee1	melanoma antigen, family E, 1	X	biological_process
18436	8.48229	8.46803	8.22205	8.35478	8.19144	8.49726	8.58876	8.88229	8.56701	8.58227	8.46545	8.69314	6.47184	6.85097	6.37446	6.54275	5.80956	6.54426	6.44395	6.42228	6.10494	6.40743	6.48281	6.12827	0.00385303	0.586478	1.19791	-1.07229	P2rx1	purinergic receptor P2X, ligand-gated ion channel, 1	11	serotonin secretion by platelet /// regulation of vascular smooth muscle contraction /// apoptotic process /// transport /// ion transport /// cation transport /// activation of cysteine-type endopeptidase activity involved in apoptotic process /// regulation of smooth muscle contraction /// insemination /// regulation of blood pressure /// response to organic substance /// death /// regulation o…
100039350	4.50326	4.55148	4.27831	4.43163	4.47303	4.61569	4.91434	4.65962	4.75908	4.90344	4.6714	4.50096	5.14134	4.86065	4.66351	4.72388	4.78746	5.14553	4.70787	5.01183	4.89656	4.5966	5.34855	5.00292	0.00815458	0.703855	1.19685	1.02835	Gm16500	predicted gene 16500	3	biological_process
19264	8.74933	8.58431	8.66496	8.61839	8.16941	8.62401	8.8467	8.82865	8.84494	8.75728	8.78402	8.89404	8.13209	7.76039	8.15027	7.691	7.98112	7.97021	8.14625	8.15216	7.96774	8.31689	8.17551	7.67592	0.00239462	0.510234	1.19544	1.09043	Ptprc	protein tyrosine phosphatase, receptor type, C	1	activation of MAPK activity /// metabolic process /// negative regulation of T cell mediated cytotoxicity /// positive regulation of T cell mediated cytotoxicity /// negative regulation of cytokine-mediated signaling pathway /// hematopoietic progenitor cell differentiation /// immunoglobulin biosynthetic process /// positive regulation of T cell mediated immunity /// regulation of humoral immune…
18796	7.16345	7.04899	7.04382	6.87375	6.68349	7.08068	7.31032	7.29956	7.18208	7.28201	7.12751	7.23384	6.5712	6.39759	6.46336	6.45819	6.14883	6.25097	6.49084	6.38172	6.40584	6.68258	6.57015	6.27	0.00765004	0.345927	1.19487	1.06081	Plcb2	phospholipase C, beta 2	2	detection of chemical stimulus involved in sensory perception of bitter taste /// signal transduction /// intracellular signal transduction /// lipid metabolic process /// lipid catabolic process /// sensory perception of bitter taste
231287	6.19026	5.98987	6.26298	6.01229	5.71103	6.20435	6.434	6.30936	6.27301	6.34745	6.1326	6.4052	6.66026	6.72249	6.63279	6.91275	6.44342	6.79658	6.46756	6.61882	6.75511	6.76418	7.11566	6.64188	0.00650301	0.735731	1.19345	1.02277	Atp10d	ATPase, class V, type 10D	5	ATP catabolic process /// cation transport /// phospholipid transport
432763	6.08506	5.89851	5.99916	6.16901	5.91446	5.82145	6.31354	6.41243	5.96793	6.30904	6.2816	6.12511	6.89616	6.783	6.52041	6.7927	6.57148	7.39188	6.5177	6.57267	6.65285	6.50597	6.8936	6.76813	0.00465093	0.124135	1.19223	-1.12827	Prr7	proline rich 7 (synaptic)	13	biological_process
11565	4.71484	4.37435	4.24686	4.29782	4.28251	4.41411	4.8056	4.58008	4.46561	4.63418	4.47464	4.88139	5.6269	4.90937	5.09779	5.18916	4.69108	5.26426	5.1989	5.09067	4.96962	5.15112	5.46307	4.93312	0.00688044	0.9717	1.19072	1.00323	Adssl1	adenylosuccinate synthetase like 1	12	purine nucleotide metabolic process /// purine nucleotide biosynthetic process /// AMP biosynthetic process
70785	6.30982	6.11645	6.12638	6.37891	6.19097	6.29745	6.40966	6.61418	6.49895	6.54326	6.41779	6.44587	6.53505	6.38093	6.43298	6.196	6.39637	6.71731	6.41383	6.54388	6.44337	6.74786	6.68235	6.30699	0.00134917	0.513432	1.19054	1.05698	Dennd1c	DENN/MADD domain containing 1C	17	biological_process /// regulation of catalytic activity
67683	6.83361	6.77661	6.89741	6.90906	7.08243	7.12833	7.22842	7.12068	7.23617	7.07146	7.31045	7.15967	7.56277	7.42974	7.64359	7.47472	7.37487	7.58176	7.97049	7.68352	7.72329	7.509	7.85732	7.7917	0.00104894	0.000842731	1.18913	1.1848	Pbdc1	polysaccharide biosynthesis domain containing 1	X	biological_process
13733	7.78386	7.644	7.46946	7.87817	7.53534	7.81032	7.9179	8.09915	7.95405	7.92145	7.83082	7.8843	7.83367	7.94769	7.92591	7.91198	7.40537	7.8966	7.94011	8.07193	7.81586	7.88402	8.23928	7.8031	0.00887835	0.271465	1.18736	1.10102	Emr1	EGF-like module containing, mucin-like, hormone receptor-like sequence 1	17	signal transduction /// cell surface receptor signaling pathway /// G-protein coupled receptor signaling pathway /// neuropeptide signaling pathway
94176	6.86044	6.58708	6.76217	6.67239	6.38882	6.80747	7.18651	7.07512	6.83639	6.70023	6.76055	6.99704	6.87954	6.68335	6.94202	6.4945	6.68057	6.84091	6.8518	7.02811	6.75348	7.30607	6.80748	6.46738	0.00951728	0.546982	1.18612	1.0834	Dock2	dedicator of cyto-kinesis 2	11	membrane raft polarization /// establishment of T cell polarity /// immunological synapse formation /// myeloid dendritic cell activation involved in immune response /// cytoskeleton organization /// chemotaxis /// small GTPase mediated signal transduction /// positive regulation of Rac protein signal transduction /// T cell proliferation /// T cell activation /// macropinocytosis /// positive th…
280621	4.17033	4.13335	4.23413	4.20372	4.22156	4.19991	4.43547	4.40088	4.64694	4.36466	4.38637	4.39815	4.77739	4.51825	4.70681	4.32202	4.62021	4.77043	4.37703	4.52636	4.55359	4.34131	4.98983	4.28667	0.00126187	0.285739	1.18502	-1.07678	BC089491	cDNA sequence BC089491	7	biological_process
16502	4.23735	4.3704	3.94184	4.03753	4.35735	3.98268	4.22708	4.41354	4.46703	4.40756	4.57455	4.30682	4.88917	5.09816	4.87556	5.06949	5.10301	5.30362	4.76377	4.96296	4.88072	4.86675	4.93601	5.18904	0.00700823	0.147215	1.18502	-1.08922	Kcnc1	potassium voltage gated channel, Shaw-related subfamily, member 1	7	transport /// ion transport /// potassium ion transport /// regulation of ion transmembrane transport /// protein homooligomerization /// transmembrane transport /// potassium ion transmembrane transport
382639	7.74357	7.47732	7.51644	7.67168	7.65217	7.61824	7.72264	7.80337	7.96464	7.90334	7.90776	7.83613	8.08628	8.0005	8.14213	8.05623	8.19061	8.1894	8.02614	8.31711	8.1563	8.16085	7.87867	8.13798	9.84908e-05	0.978841	1.18351	1.00137	Zbtb42	zinc finger and BTB domain containing 42	12	negative regulation of transcription from RNA polymerase II promoter /// transcription, DNA-dependent /// regulation of transcription, DNA-dependent
110095	6.68117	6.42346	6.46667	6.48987	6.31416	6.48121	6.79936	6.70347	6.61249	6.70724	6.57332	6.91258	7.04296	7.02136	7.11236	6.82343	6.85873	7.17788	6.95785	7.18858	7.07797	7.03581	7.32377	6.75379	0.00903368	0.585295	1.18262	1.03539	Pygl	liver glycogen phosphorylase	12	metabolic process /// carbohydrate metabolic process /// glycogen metabolic process /// glycogen catabolic process /// 5-phosphoribose 1-diphosphate biosynthetic process /// glucose homeostasis
16792	9.42688	9.13956	9.08636	9.23724	9.01834	9.22969	9.63309	9.43632	9.39088	9.32178	9.31495	9.49071	9.25155	9.36714	9.24987	9.14019	8.97653	9.40636	9.16023	9.32779	9.11381	9.73556	9.64297	9.02503	0.00615408	0.496329	1.18231	1.07348	Laptm5	lysosomal-associated protein transmembrane 5	4	transport
68874	4.31631	4.26065	4.79916	4.43155	4.38354	4.356	4.75986	4.58206	4.55629	4.5809	4.90485	4.61049	5.37956	5.15546	5.52888	5.18686	5.3414	5.42465	5.23737	5.46046	5.4322	5.21283	5.26285	5.24768	0.00808042	0.737551	1.18198	-1.01906	Klhdc9	kelch domain containing 9	1	biological_process
236604	8.00682	8.10846	7.92382	7.99253	7.96981	8.12768	8.33596	8.49465	8.17446	8.23583	8.24076	8.09455	7.32361	7.66298	7.42457	7.87774	7.74372	7.58078	7.91815	8.01129	7.90311	8.21782	7.59638	8.05835	0.00265895	0.00596267	1.18196	1.27334	Pisd-ps1	phosphatidylserine decarboxylase, pseudogene 1	11	NA
64214	4.68993	4.49512	4.5887	4.62825	4.54279	4.60131	4.82934	4.64112	4.80137	4.85273	4.86615	4.98338	4.83669	5.03064	5.39612	4.88208	4.69459	4.96318	5.41805	5.13723	5.00079	5.3067	5.35117	4.97745	0.00352282	0.0529863	1.17935	1.17393	Rgs18	regulator of G-protein signaling 18	1	G-protein coupled receptor signaling pathway /// regulation of G-protein coupled receptor protein signaling pathway /// negative regulation of signal transduction /// termination of G-protein coupled receptor signaling pathway
319508	7.11734	6.99613	6.78876	6.82407	6.83522	6.77901	7.18789	7.2241	7.14878	7.09116	7.0213	7.08227	7.40366	7.49268	7.5371	7.20553	7.51229	7.21025	7.12067	7.34329	7.45238	7.29891	7.541	7.2902	0.000915225	0.493468	1.17758	-1.03707	Syt15	synaptotagmin XV	14	NA
100038380	4.41323	4.38889	4.49213	4.61844	4.45084	4.29802	4.56106	4.69105	4.51649	4.89875	4.82898	4.57131	4.50613	4.2083	4.05106	4.4036	4.27875	4.59971	4.21916	4.23502	4.36982	4.10976	4.40224	4.10463	0.00724647	0.25282	1.17638	-1.07263	Gm10837	predicted gene 10837	14	biological_process
76884	7.00699	7.01737	6.78574	6.84491	6.84523	6.96831	7.32151	7.20922	7.08196	6.87514	7.02046	7.35161	7.78419	7.69593	8.00232	7.91656	7.79135	7.85757	7.86306	7.77831	7.85802	8.21985	8.24757	7.82416	0.00635801	0.31296	1.17437	1.08963	Cyfip2	cytoplasmic FMR1 interacting protein 2	11	apoptotic process /// cell adhesion /// cell-cell adhesion
330890	4.27394	4.36526	4.20517	4.39872	4.2693	4.25364	4.45173	4.53055	4.65727	4.57138	4.58114	4.36152	5.33942	4.87964	5.05238	5.23453	5.00941	5.04075	5.11691	5.11341	4.8335	4.97423	5.05423	5.19911	0.000824484	0.612641	1.17386	-1.03106	Piwil4	piwi-like RNA-mediated gene silencing 4	9	regulation of translation /// meiosis /// multicellular organismal development /// spermatogenesis /// cell differentiation /// gene silencing by RNA /// piRNA metabolic process /// DNA methylation involved in gamete generation
83490	7.74219	7.65805	7.64914	7.69905	7.51266	7.59398	7.89109	8.19058	7.76064	7.65654	7.76011	7.9827	7.30773	7.46734	7.12654	7.33694	7.11471	7.44844	7.3357	7.21804	7.17909	7.25442	6.95079	6.62271	0.00401486	0.213663	1.17373	-1.15414	Pik3ap1	phosphoinositide-3-kinase adaptor protein 1	19	NA
20292	9.62669	9.42532	9.42021	9.53955	9.56337	9.41996	9.68631	9.71181	9.77878	9.85704	9.73326	9.60826	9.084	9.07082	9.22683	8.83295	9.03106	8.90037	8.87459	8.74232	9.02949	9.06248	9.71907	8.19777	0.000866506	0.588776	1.17288	-1.06195	Ccl11	chemokine (C-C motif) ligand 11	11	positive regulation of endothelial cell proliferation /// mast cell chemotaxis /// cytoskeleton organization /// chemotaxis /// inflammatory response /// immune response /// actin filament organization /// regulation of cell shape /// positive regulation of cell migration /// positive regulation of actin filament polymerization /// positive regulation of Rac GTPase activity /// positive regulatio…
234797	7.31816	7.41184	7.25122	7.11144	7.10751	7.36706	7.4661	7.54678	7.46395	7.36516	7.45547	7.64108	8.42505	8.05904	8.25954	8.33584	7.89406	8.35748	8.27467	8.20442	8.33962	8.4009	8.3762	8.31557	0.00178262	0.376343	1.17166	1.06935	6430548M08Rik	RIKEN cDNA 6430548M08 gene	8	biological_process
74173	6.73446	6.8072	6.68097	6.72354	6.81244	6.83007	7.18656	6.96375	7.13692	6.79332	6.98608	6.88516	6.86352	6.82188	7.01151	7.1175	6.9333	7.01113	6.88903	6.93639	7.31539	7.06608	6.9687	7.16703	0.00364404	0.200159	1.17055	1.06977	1700012B15Rik	RIKEN cDNA 1700012B15 gene	12	biological_process
18301	8.95321	8.75864	8.77134	8.94735	8.67213	8.88668	9.10924	9.01955	9.13154	9.01358	8.95113	9.12547	9.43236	9.33477	9.60062	9.41954	9.10682	9.37147	9.2062	9.31877	9.42738	9.49135	10.0476	9.22971	0.00374952	0.614816	1.17029	1.05402	Fxyd5	FXYD domain-containing ion transport regulator 5	7	transport /// ion transport
74127	5.98051	5.80605	5.52246	5.62659	5.74933	5.74391	6.1498	5.98689	5.92207	5.82312	5.88548	6.01847	6.26144	6.03327	6.20299	6.36227	5.9706	6.5715	5.99097	6.19885	6.08404	6.15317	6.40108	6.3019	0.00596756	0.623202	1.16972	-1.03193	Krt80	keratin 80	15	NA
17384	8.46754	8.51501	8.46088	8.47396	8.20393	8.61469	8.61948	8.44531	8.97918	8.69976	8.6397	8.7086	5.92318	6.50689	5.881	6.22491	5.91868	6.09342	6.11664	5.92164	6.02987	5.9111	5.7119	6.09623	0.0049169	0.570216	1.16959	-1.09186	Mmp10	matrix metallopeptidase 10	9	proteolysis /// regulation of cell migration /// collagen catabolic process
27226	9.4737	9.56011	9.57551	9.46697	9.09082	9.45316	9.65074	9.61211	9.83589	9.731	9.52721	9.61044	8.14004	8.41428	8.06936	8.04162	7.60483	8.16411	8.24182	7.86055	8.19851	8.28514	8.27368	7.64649	0.00952531	0.949167	1.16839	1.00835	Pla2g7	phospholipase A2, group VII (platelet-activating factor acetylhydrolase, plasma)	17	lipid metabolic process /// inflammatory response /// lipid catabolic process /// low-density lipoprotein particle remodeling /// lipid oxidation /// plasma lipoprotein particle oxidation /// positive regulation of monocyte chemotaxis
57816	5.84377	5.33523	5.43624	5.54789	5.65141	5.45417	5.61285	5.66955	5.84126	5.77734	5.71015	6.00021	6.42114	6.08577	6.30257	6.28812	6.07332	6.78931	6.20281	6.0878	6.28633	6.04359	6.26607	6.08667	0.00928338	0.160389	1.16778	-1.12077	Tesc	tescalcin	5	transport /// cellular sodium ion homeostasis /// negative regulation of cell proliferation /// positive regulation of gene expression /// protein transport /// positive regulation of transcription, DNA-dependent /// protein stabilization /// cell differentiation /// positive regulation of granulocyte differentiation /// positive regulation of sodium:hydrogen antiporter activity /// regulation of…
69816	4.49286	4.61782	4.58749	4.32101	4.38418	4.60345	4.88344	4.80661	4.48915	4.93813	4.59214	4.63819	4.99052	4.89815	4.95204	4.66566	4.81584	5.42532	4.90225	4.55226	4.80144	4.8321	4.56618	4.76214	0.00560995	0.171536	1.16754	-1.16624	Mzb1	marginal zone B and B1 cell-specific protein 1	18	positive regulation of immunoglobulin biosynthetic process /// positive regulation of cell proliferation /// regulation of B cell proliferation /// integrin activation /// regulation of cell proliferation /// negative regulation of glucose import in response to insulin stimulus
78473	4.66616	4.72274	4.6741	4.34953	4.48659	4.44565	4.61392	4.66459	4.79457	4.90916	4.81528	4.88254	5.8468	5.37669	5.42156	5.36633	5.3214	5.82699	5.61406	5.64196	5.35516	5.7724	5.45072	5.22587	0.0090106	0.919381	1.16679	-1.01157	Skap1	src family associated phosphoprotein 1	11	positive regulation of transcription, DNA-dependent /// T cell receptor signaling pathway /// positive regulation of transcription from RNA polymerase II promoter
16988	5.69753	5.50977	5.57951	5.56582	5.40563	5.62247	5.84515	5.78887	5.70441	5.82257	5.74452	5.81017	5.6547	5.92503	5.85102	5.59361	5.85018	5.89888	5.85683	5.93432	5.7484	5.90003	6.23409	5.85584	0.00372382	0.137477	1.16675	1.09127	Lst1	leukocyte specific transcript 1	17	cell morphogenesis /// immune response /// regulation of cell shape /// dendrite development /// negative regulation of lymphocyte proliferation
216613	5.53896	5.69142	5.39149	5.37484	5.42241	5.13325	5.70168	5.61451	5.55658	5.8059	5.5888	5.61495	6.04055	6.08552	6.1402	5.95662	6.15286	6.04832	5.88181	5.98494	5.88569	6.0863	6.37148	5.91301	0.00478923	0.532699	1.16609	-1.03537	Ccdc85a	coiled-coil domain containing 85A	11	biological_process
72318	6.1216	5.99901	5.83979	6.0579	5.76917	5.95346	6.33584	6.34575	6.01368	6.10535	6.13754	6.13094	7.11183	6.93298	6.80608	6.84084	6.60819	7.08536	6.88308	7.08546	6.91969	7.20319	7.55049	6.82617	0.00745191	0.155386	1.16583	1.13325	Cyth4	cytohesin 4	15	regulation of cell adhesion /// regulation of ARF protein signal transduction
66114	7.35908	7.29152	7.08986	7.11817	7.34052	7.12654	7.52197	7.42415	7.51601	7.44702	7.38879	7.34919	7.54613	7.33093	7.39575	7.37635	7.43804	7.77697	7.41299	7.50201	7.42091	7.41424	7.60479	7.14449	0.00325669	0.535381	1.16493	-1.04304	Dnajc30	DnaJ (Hsp40) homolog, subfamily C, member 30	5	biological_process
20512	5.56006	5.56868	5.29109	5.43862	5.46265	5.3398	5.62628	5.649	5.64199	5.51322	5.63773	5.89758	5.90427	5.8766	5.76651	5.6311	5.58287	5.83894	5.59319	5.65324	5.63698	5.67293	6.02631	5.56237	0.00864396	0.369406	1.1627	-1.05401	Slc1a3	solute carrier family 1 (glial high affinity glutamate transporter), member 3	15	amino acid transmembrane transport /// glutamate metabolic process /// glutamate biosynthetic process /// transport /// dicarboxylic acid transport /// L-glutamate transport /// sensory perception of sound /// response to drug /// response to light stimulus /// gamma-aminobutyric acid biosynthetic process /// response to wounding /// response to inorganic substance /// L-amino acid transport /// …
791341	4.71831	4.74563	4.71191	4.48689	4.53518	4.55903	4.78588	4.80854	4.84045	5.03326	4.96096	4.63055	4.98155	5.42625	5.29171	5.29212	5.37125	5.49005	5.34742	5.24935	5.3601	5.56615	5.16766	5.38784	0.00364079	0.634306	1.16241	1.0264	Gm9990	predicted gene 9990	7	biological_process
546071	7.59648	7.31748	7.62596	7.39546	7.4663	7.52824	7.58648	7.81212	7.68299	7.71661	7.75991	7.66752	7.68145	7.60948	7.46763	7.59996	7.64172	7.48432	7.63441	7.63505	7.73617	7.78808	7.53146	7.58243	0.00569976	0.292316	1.16147	1.05008	Mast3	microtubule associated serine/threonine kinase 3	8	protein phosphorylation /// phosphorylation
319776	4.79921	4.44402	4.63954	4.76441	4.63401	4.44439	5.0066	4.70442	4.99512	4.71	4.90218	4.70122	4.79087	4.84376	4.97993	4.92483	4.99532	5.13131	5.17486	4.83969	4.95103	4.97238	4.8988	5.04191	0.00972931	0.633973	1.16124	1.02487	Tmem72	transmembrane protein 72	6	biological_process
12399	6.29399	6.276	6.08757	6.11688	6.04152	6.19771	6.34601	6.44519	6.23052	6.55149	6.47507	6.25905	6.67815	6.52047	6.58154	6.3606	6.59467	6.58661	6.62658	6.60061	6.41419	6.86514	6.65316	6.30839	0.00918351	0.818621	1.16119	1.01701	Runx3	runt related transcription factor 3	4	negative regulation of transcription from RNA polymerase II promoter /// transcription, DNA-dependent /// regulation of transcription, DNA-dependent /// protein phosphorylation /// induction of apoptosis /// axon guidance /// hair follicle morphogenesis /// neuron projection development /// interferon-gamma production /// mRNA transcription from RNA polymerase II promoter /// negative regulation …
70355	5.90974	5.74523	5.80007	5.77164	5.63037	5.86526	5.96123	6.21764	5.9422	5.95467	5.82611	6.10552	6.37097	6.08814	6.16046	6.07584	6.04999	6.24102	6.1451	6.20658	6.14236	6.14344	6.2911	5.99247	0.00926727	0.872744	1.16004	-1.00758	Gprc5c	G protein-coupled receptor, family C, group 5, member C	11	signal transduction /// G-protein coupled receptor signaling pathway /// visual perception /// biological_process
215031	4.34388	4.25888	4.42601	4.38691	4.37538	4.17748	4.52262	4.50298	4.43252	4.67769	4.57041	4.54035	5.09451	4.69627	4.76654	4.94118	4.57566	5.43137	4.80369	4.71813	4.83394	4.71985	4.73657	4.83238	0.00285108	0.165816	1.1591	-1.10458	Vgll2	vestigial like 2 homolog (Drosophila)	10	transcription, DNA-dependent /// regulation of transcription, DNA-dependent /// skeletal muscle tissue development /// positive regulation of transcription from RNA polymerase II promoter
69319	4.28788	4.07081	4.20977	4.27367	4.22209	4.01522	4.29019	4.26476	4.37342	4.6619	4.44334	4.32288	4.87468	4.68401	4.52558	4.63939	4.71214	4.76383	4.68391	4.671	4.64712	4.18505	4.63186	4.93921	0.00546222	0.432354	1.15897	-1.05232	1700001K23Rik	RIKEN cDNA 1700001K23 gene	19	NA
68792	7.28955	7.13396	7.21143	7.09096	7.11642	7.36357	7.38392	7.5862	7.43701	7.55593	7.28498	7.22653	8.3783	8.0915	8.4329	8.26126	8.2461	8.30761	8.08688	8.60278	8.40627	8.41821	9.00922	8.31788	0.00184901	0.154546	1.15785	1.1386	Srpx2	sushi-repeat-containing protein, X-linked 2	X	angiogenesis /// cell adhesion /// cell-cell adhesion /// regulation of phosphorylation /// cell motility /// positive regulation of cell migration involved in sprouting angiogenesis
226419	4.95807	4.8019	4.96676	5.195	4.968	4.7589	5.14791	4.96125	5.17319	5.15793	5.19198	5.28226	5.31184	4.82405	5.03608	4.90049	5.04328	5.1306	4.88112	4.89478	4.97369	4.92759	4.89037	4.88959	0.00436227	0.123138	1.15748	-1.09546	Dyrk3	dual-specificity tyrosine-(Y)-phosphorylation regulated kinase 3	1	protein phosphorylation /// phosphorylation /// peptidyl-tyrosine phosphorylation /// erythrocyte differentiation
16401	8.44989	8.29922	8.28886	8.32567	8.06156	8.24846	8.49584	8.40657	8.58879	8.48573	8.31681	8.64299	8.87357	8.55847	8.91022	8.68478	8.66798	8.73934	8.86476	8.85521	9.01378	8.98268	9.14993	8.64367	0.00565754	0.0481356	1.1571	1.13232	Itga4	integrin alpha 4	2	heterophilic cell-cell adhesion /// blood vessel remodeling /// cell adhesion /// leukocyte cell-cell adhesion /// cell-matrix adhesion /// integrin-mediated signaling pathway /// heart development /// cell-cell adhesion /// cell migration /// face development /// mesenchyme development /// chorio-allantoic fusion /// visceral serous pericardium development
13205	10.6417	10.6942	10.7249	10.6759	10.6361	10.5006	10.6972	10.784	11.0073	10.9311	10.9045	10.8002	10.7726	10.7672	10.72	10.8602	10.6609	10.59	11.0415	10.997	10.9892	10.9928	10.8411	10.8884	0.000107872	6.17352e-05	1.15548	1.17273	Ddx3x	DEAD/H (Asp-Glu-Ala-Asp/His) box polypeptide 3, X-linked	X	ribosome biogenesis /// chromosome segregation /// metabolic process /// response to virus /// apoptotic process /// ATP catabolic process /// transcription, DNA-dependent /// regulation of transcription, DNA-dependent /// regulation of translation /// intracellular protein kinase cascade /// negative regulation of apoptotic process /// extrinsic apoptotic signaling pathway via death domain recep…
382221	4.17236	4.16257	4.49705	4.4557	4.36704	4.27151	4.55888	4.56525	4.41258	4.58022	4.66216	4.39171	4.70192	4.56647	4.68069	4.83001	4.4761	4.80954	4.45885	4.48098	4.78913	4.52088	4.6552	4.60432	0.00643068	0.177816	1.15463	-1.06626	Gm1141	predicted gene 1141	X	biological_process
257882	4.29634	4.20684	4.34785	4.21384	4.2234	4.07412	4.53951	4.26566	4.38302	4.68437	4.44814	4.28591	4.32231	4.19879	4.45194	4.27179	4.11742	4.34651	4.16142	4.04468	4.29272	4.24041	4.44505	4.26583	0.00672595	0.609919	1.15458	-1.03033	Olfr1344	olfactory receptor 1344	7	signal transduction /// G-protein coupled receptor signaling pathway /// sensory perception of smell
209047	5.82543	5.79838	5.75111	5.80126	5.73267	5.71142	5.86765	5.97839	6.1886	5.92322	5.97354	5.93114	7.02538	6.63086	6.89365	6.96776	6.98746	6.83987	6.53442	6.87796	6.86329	7.01183	7.11939	6.86438	0.00950951	0.898871	1.15432	-1.00855	Gipc3	GIPC PDZ domain containing family, member 3	10	biological_process
234779	7.10446	6.68104	6.79812	6.80418	6.85939	6.57823	7.09771	7.0658	6.90138	7.01423	6.88765	7.07722	6.9024	6.65631	6.82671	6.72234	6.79833	6.9588	6.68494	6.73326	6.86396	7.02824	6.86566	6.61332	0.00678995	0.902267	1.15117	-1.00876	Plcg2	phospholipase C, gamma 2	8	metabolic process /// follicular B cell differentiation /// signal transduction /// intracellular signal transduction /// lipid metabolic process /// phosphatidylinositol biosynthetic process /// elevation of cytosolic calcium ion concentration /// phospholipid catabolic process /// regulation of gene expression /// lipid catabolic process /// T cell receptor signaling pathway /// B cell differen…
230806	7.88821	8.17044	8.17838	7.89263	8.07148	7.93911	8.02727	8.09552	8.4938	8.34684	8.24103	8.13526	7.80685	7.76498	7.72918	7.68315	7.8796	7.63908	8.00396	7.7791	7.88343	7.76119	7.41528	7.61565	0.00994076	0.937827	1.14863	-1.00512	Aim1l	absent in melanoma 1-like	4	biological_process
72554	6.81661	6.70984	6.80385	6.68526	6.55554	6.77697	6.91383	6.79099	7.0749	7.03402	6.85538	6.86213	7.51382	7.43201	7.47538	7.40053	7.59002	7.23909	7.54076	7.56457	7.58537	7.60639	7.48175	7.47419	0.00634705	0.142166	1.14647	1.07204	Utp14a	UTP14, U3 small nucleolar ribonucleoprotein, homolog A (yeast)	X	ribosome biogenesis /// rRNA processing /// biological_process
320376	7.34533	7.36337	7.25572	7.01193	7.33645	7.28567	7.47307	7.46897	7.26108	7.53278	7.52055	7.52516	7.54038	7.66905	7.87554	7.66174	7.41944	7.64727	7.59416	7.6073	7.78184	7.71815	7.79635	7.65701	0.00661848	0.47201	1.14646	1.04023	Bcorl1	BCL6 co-repressor-like 1	X	transcription, DNA-dependent /// regulation of transcription, DNA-dependent /// biological_process /// chromatin modification
20743	5.12101	5.04248	5.13557	5.16207	5.01843	5.22156	5.49297	5.42526	5.10873	5.2486	5.16644	5.44212	6.22121	5.83641	6.00723	6.06885	6.27973	6.24896	6.34751	6.27655	6.41019	6.2119	6.21778	6.67291	0.00769186	0.00840973	1.14645	1.1857	Sptbn2	spectrin beta, non-erythrocytic 2	19	vesicle-mediated transport /// synapse assembly /// adult behavior /// synaptic vesicle exocytosis /// cerebellar Purkinje cell layer morphogenesis /// multicellular organism growth
11622	8.78595	8.65795	8.62688	8.67629	8.57568	8.66246	8.89039	8.87752	8.92065	8.9578	8.66685	8.85453	9.10382	8.75577	8.99426	8.78489	8.75147	8.83438	8.88709	8.80903	8.70919	8.99442	8.90868	8.85787	0.000486231	0.898798	1.14638	-1.00676	Ahr	aryl-hydrocarbon receptor	12	negative regulation of transcription from RNA polymerase II promoter /// cell morphogenesis /// ovarian follicle development /// blood vessel development /// patterning of blood vessels /// B cell homeostasis /// liver development /// B-1 B cell homeostasis /// blood vessel remodeling /// lymphocyte homeostasis /// immune system process /// negative regulation of systemic arterial blood pressure …
216166	5.228	4.93953	5.06236	5.01941	5.11408	4.96177	5.3653	5.31293	5.2743	5.26248	5.19358	5.09864	5.52093	5.3771	5.19506	5.17345	5.31177	5.4327	5.30263	5.22421	5.11892	5.30204	5.28546	5.29502	0.00547445	0.27151	1.14632	-1.05735	Plk5	polo-like kinase 5	10	defense response to tumor cell /// protein phosphorylation /// transformed cell apoptotic process /// response to DNA damage stimulus /// cell cycle /// negative regulation of cell proliferation /// positive regulation of neuron projection development /// cell differentiation /// G2/M transition DNA damage checkpoint /// cell division /// cellular response to growth factor stimulus /// regulation…
26565	6.55435	6.48893	6.39037	6.51798	6.46207	6.47541	6.80241	6.81576	6.56861	6.56734	6.71064	6.59611	9.23808	8.8577	9.3778	9.37744	9.38971	8.87715	9.43597	9.39582	9.31844	9.54489	9.14077	10.0006	0.00632941	0.157399	1.14496	1.21963	Pla2g10	phospholipase A2, group X	16	lipid metabolic process /// phospholipid metabolic process /// axon guidance /// positive regulation of lipid storage /// lipid catabolic process /// positive regulation of cellular protein metabolic process /// positive regulation of prostaglandin secretion /// cholesterol homeostasis /// regulation of macrophage activation /// negative regulation of sequence-specific DNA binding transcription f…
207565	6.86995	6.76722	6.8245	6.89884	6.66014	7.09593	6.99363	7.09934	6.92301	7.11338	7.012	7.14367	7.35174	7.27547	7.11018	7.23665	7.22644	7.20906	7.10409	7.15702	7.2676	7.18925	7.35783	6.94221	0.0070554	0.311001	1.14452	-1.04627	Camkk2	calcium/calmodulin-dependent protein kinase kinase 2, beta	5	protein phosphorylation /// phosphorylation /// activation of protein kinase activity /// protein autophosphorylation
18127	6.36721	6.28068	6.23251	6.04881	6.28364	6.18951	6.61201	6.34918	6.34097	6.3628	6.46205	6.43088	6.99839	6.81721	6.78638	6.54489	6.51434	7.09254	6.72543	6.72743	6.96284	6.7382	7.08832	6.52436	0.00568438	0.98354	1.14281	1.00149	Nos3	nitric oxide synthase 3, endothelial cell	5	angiogenesis /// ovulation from ovarian follicle /// in utero embryonic development /// blood vessel remodeling /// regulation of sodium ion transport /// regulation of the force of heart contraction by chemical signal /// regulation of systemic arterial blood pressure by endothelin /// signal transduction /// negative regulation of potassium ion transport /// oxidation-reduction process /// argi…
11532	8.37188	8.29917	8.35601	8.36154	8.37053	8.28747	8.42444	8.48585	8.70806	8.6143	8.60539	8.35974	9.22108	9.13528	9.36096	9.09721	9.08034	9.11435	9.32942	9.25576	9.02565	9.39656	9.13648	9.09033	0.00367068	0.683584	1.14224	1.02633	Adh5	alcohol dehydrogenase 5 (class III), chi polypeptide	3	retinoid metabolic process /// respiratory system process /// ethanol catabolic process /// ethanol oxidation /// oxidation-reduction process /// peptidyl-cysteine S-nitrosylation /// response to lipopolysaccharide /// positive regulation of blood pressure /// formaldehyde catabolic process /// response to nitrosative stress /// response to redox state
15163	7.54958	7.43609	7.39491	7.4947	7.30013	7.55785	7.64515	7.75631	7.46192	7.61654	7.61154	7.76474	7.32624	7.33448	7.36592	7.26309	7.44851	7.44802	7.22009	7.35869	7.16081	7.47365	7.52154	7.05929	0.00308222	0.561207	1.13852	-1.04635	Hcls1	hematopoietic cell specific Lyn substrate 1	16	negative regulation of transcription from RNA polymerase II promoter /// positive regulation of cell proliferation /// response to hormone stimulus /// positive regulation of phosphatidylinositol 3-kinase cascade /// erythrocyte differentiation /// regulation of actin filament polymerization /// positive regulation of granulocyte differentiation /// positive regulation of peptidyl-serine phosphor…
243897	4.84865	4.87207	4.89077	4.70971	4.87223	4.77928	5.08746	5.19706	4.95503	4.96886	4.98839	4.89869	5.31058	5.07759	5.19011	5.01169	5.01599	5.30171	5.22713	5.37027	5.50662	5.39011	5.2336	5.30787	0.00266944	0.015497	1.1385	1.13917	Ggn	gametogenetin	7	protein localization /// protein complex assembly /// multicellular organismal development /// spermatogenesis /// cell differentiation
67426	8.13515	7.94584	7.84876	8.18694	8.19028	7.8777	8.25571	8.2928	8.14434	8.33837	8.21242	8.06289	7.64377	7.72651	7.52569	7.59646	7.47216	7.86047	7.46326	7.75166	7.69198	7.68772	7.48358	7.68703	0.00927781	0.902772	1.13838	-1.00694	Adck3	aarF domain containing kinase 3	1	protein phosphorylation /// biological_process /// phosphorylation
15565	4.27442	4.14508	4.29005	4.38369	4.31324	4.38142	4.45835	4.5542	4.51482	4.40913	4.33568	4.63344	5.1039	4.87604	5.07099	4.91256	5.19385	5.21333	4.82392	5.06329	4.97948	4.89062	4.88207	5.14249	0.0059733	0.237031	1.13783	-1.07039	Htr6	5-hydroxytryptamine (serotonin) receptor 6	4	signal transduction /// G-protein coupled receptor signaling pathway /// G-protein coupled receptor signaling pathway, coupled to cyclic nucleotide second messenger /// serotonin receptor signaling pathway /// learning /// negative regulation of glutamate secretion /// negative regulation of gamma-aminobutyric acid secretion /// positive regulation of gamma-aminobutyric acid secretion /// negativ…
66591	6.47201	6.16315	6.46425	6.30969	6.39991	6.31575	6.46849	6.65612	6.65024	6.52855	6.47359	6.46344	6.80946	6.92719	6.9609	6.7789	7.11557	6.84094	6.91179	6.84647	6.9409	6.91329	6.90441	6.65811	0.00769175	0.578036	1.13756	-1.03025	Mad2l1bp	MAD2L1 binding protein	17	mitotic cell cycle checkpoint /// mitotic cell cycle spindle assembly checkpoint /// regulation of exit from mitosis
216285	4.57628	4.73742	4.74463	4.67778	4.62521	4.63699	4.66588	5.03582	4.80072	4.94019	4.89607	4.76885	5.05365	4.71453	4.6274	4.72343	4.50832	4.71849	4.74344	4.63266	4.74082	4.68315	4.81435	4.99159	0.00753641	0.645185	1.13672	1.03052	Alx1	ALX homeobox 1	10	negative regulation of transcription from RNA polymerase II promoter /// neural tube closure /// transcription, DNA-dependent /// regulation of transcription, DNA-dependent /// multicellular organismal development /// anterior/posterior pattern specification /// mesenchymal cell development /// positive regulation of transcription, DNA-dependent /// embryonic limb morphogenesis /// positive regul…
232232	7.35744	7.17636	7.41289	7.42662	7.41224	7.39035	7.55365	7.75785	7.33276	7.50723	7.6082	7.52505	7.7496	7.7799	7.65008	7.73033	7.76893	8.00489	7.35656	7.84771	7.60289	7.7801	7.38592	7.77867	0.00963564	0.0821651	1.13666	-1.11366	Hdac11	histone deacetylase 11	6	transcription, DNA-dependent /// regulation of transcription, DNA-dependent /// oligodendrocyte development /// chromatin modification /// histone deacetylation /// histone H3 deacetylation /// histone H4 deacetylation
20787	9.62428	9.60574	9.70039	9.80772	9.72513	9.68378	9.79016	10.0778	9.78767	9.92503	9.8938	9.77222	9.05213	9.29093	9.01015	9.2158	9.13391	9.13642	8.96512	9.04884	9.00636	9.05797	9.0487	9.13523	0.00160041	0.169139	1.13546	-1.06894	Srebf1	sterol regulatory element binding transcription factor 1	11	negative regulation of transcription from RNA polymerase II promoter /// regulation of heart rate by chemical signal /// transcription, DNA-dependent /// regulation of transcription, DNA-dependent /// lipid metabolic process /// regulation of insulin secretion /// steroid metabolic process /// cholesterol metabolic process /// insulin receptor signaling pathway /// lipid biosynthetic process /// …
94332	5.88343	6.00151	5.98427	6.07422	5.99784	5.86621	6.05641	6.22198	6.12503	6.13163	6.2395	6.12902	7.19065	7.29906	7.44057	7.39314	7.10732	7.41179	7.11319	7.16335	7.35786	7.34106	7.60074	7.25228	0.00726581	0.983485	1.13499	-1.00162	Cadm3	cell adhesion molecule 3	1	heterophilic cell-cell adhesion /// cell adhesion /// protein localization /// homophilic cell adhesion
20509	9.94197	9.79455	9.92683	9.94427	9.89831	9.72625	10.0593	10.0984	9.90908	10.0716	10.1857	10.0011	8.78149	8.85584	8.89094	8.77137	9.07044	8.78331	8.87569	8.69751	8.92779	8.75842	8.63655	8.83011	0.0020714	0.295773	1.13461	-1.05061	Slc19a1	solute carrier family 19 (folate transporter), member 1	10	transport /// folic acid transport /// methotrexate transport
18739	8.21855	8.27713	8.18576	8.08127	8.15658	8.0823	8.22738	8.51	8.31492	8.38583	8.36339	8.28336	7.84966	7.88042	7.74969	7.92402	7.98685	7.90864	7.92035	7.81703	7.90789	8.01518	7.79971	7.76415	0.00186388	0.820881	1.13332	-1.0087	Pitpnm1	phosphatidylinositol transfer protein, membrane-associated 1	19	transport /// protein transport
100049549	6.19453	6.17024	6.1328	6.01963	6.03482	5.97601	6.43569	6.35763	6.14758	6.40637	6.2029	6.0495	6.50231	6.16977	6.17426	5.94887	6.14162	6.64387	5.9999	6.07041	6.07787	6.01866	6.24377	6.11966	0.00968467	0.0771895	1.13179	-1.12902	Mir181d	microRNA 181d	8	cellular response to growth factor stimulus
18018	6.99002	6.99467	6.91852	6.82514	6.78468	6.84971	7.1627	7.12842	7.03107	7.0433	7.07099	6.99112	7.55406	7.39883	7.45871	7.54986	7.17435	7.46208	7.43597	7.32168	7.3832	7.5103	7.45861	7.33216	0.00322953	0.73858	1.1309	-1.01818	Nfatc1	nuclear factor of activated T cells, cytoplasmic, calcineurin dependent 1	18	G1/S transition of mitotic cell cycle /// epithelial to mesenchymal transition /// intracellular signal transduction /// transcription, DNA-dependent /// regulation of transcription, DNA-dependent /// regulation of transcription from RNA polymerase II promoter /// calcium ion transport /// heart development /// positive regulation of transcription, DNA-dependent /// osteoclast differentiation ///…
67803	8.02366	7.74267	7.75918	7.69058	7.76025	7.85214	8.01548	7.97305	8.00102	8.07918	7.96154	7.8614	8.4161	8.01683	8.33761	8.00076	8.02903	8.39828	8.18229	8.20867	8.05984	8.64971	8.41703	8.09934	0.00429641	0.564681	1.13069	1.04951	Limd2	LIM domain containing 2	11	biological_process
30955	7.25291	7.18765	7.17608	7.03424	7.06195	7.18454	7.26775	7.24945	7.40913	7.35497	7.30317	7.36053	7.23517	7.08017	7.42666	7.25467	7.08476	7.29333	7.23893	7.28532	7.29329	7.59782	7.36583	7.29984	0.00338954	0.281176	1.12865	1.08501	Pik3cg	phosphoinositide-3-kinase, catalytic, gamma polypeptide	12	angiogenesis /// positive regulation of acute inflammatory response /// protein phosphorylation /// endocytosis /// chemotaxis /// inflammatory response /// G-protein coupled receptor signaling pathway /// elevation of cytosolic calcium ion concentration /// negative regulation of apoptotic process /// negative regulation of triglyceride catabolic process /// phosphatidylinositol 3-kinase cascade…
21684	4.27356	4.10334	4.25068	4.2219	4.27562	4.08928	4.32147	4.37453	4.4525	4.39213	4.33022	4.38777	4.80319	4.49473	4.46852	4.38022	4.39745	4.81061	4.37616	4.32817	4.55238	4.43109	4.38596	4.49271	0.00549794	0.127413	1.12821	-1.09534	Tectb	tectorin beta	19	sensory perception of sound
330790	4.83279	4.83974	5.00895	4.91124	4.90825	4.92476	5.08696	4.97106	5.20559	5.04864	4.98101	5.17586	4.45861	4.39426	4.44051	4.50246	4.48654	4.43337	4.36437	4.41068	4.24297	4.2626	4.39403	4.60974	0.00893112	0.204085	1.1281	-1.0511	Hapln4	hyaluronan and proteoglycan link protein 4	8	cell adhesion /// biological_process
242707	4.25063	4.20591	4.35998	4.23499	4.12018	4.28185	4.37491	4.45507	4.51626	4.4503	4.47296	4.22258	4.80923	4.45244	4.42161	4.49966	4.42109	4.62056	4.69131	4.50436	4.51234	4.37465	4.5268	4.4947	0.00616031	0.788459	1.12747	-1.01401	Lactbl1	lactamase, beta-like 1	4	biological_process
18439	6.89009	6.80823	6.68559	6.69184	6.74535	6.81929	6.99185	6.94165	6.96038	6.96321	6.92747	6.89394	7.87647	7.77322	7.69565	7.58243	7.57832	7.85504	7.66151	7.80007	7.80544	7.75135	8.09945	7.53067	0.00154265	0.524277	1.12741	1.03375	P2rx7	purinergic receptor P2X, ligand-gated ion channel, 7	5	activation of MAPK activity /// cell morphogenesis /// phagolysosome assembly /// positive regulation of T cell mediated cytotoxicity /// positive regulation of protein phosphorylation /// regulation of sodium ion transport /// protein phosphorylation /// membrane protein ectodomain proteolysis /// protein processing /// phospholipid transfer to membrane /// reactive oxygen species metabolic proc…
53602	9.89163	9.61537	9.6599	9.60574	9.56532	9.51679	9.81336	9.82	9.82438	9.84024	9.82786	9.74629	9.86672	9.86379	9.8999	9.82954	9.86688	9.9748	9.80845	9.84067	9.86279	9.95393	9.76553	9.91531	0.00923902	0.738268	1.12472	-1.01806	Hpcal1	hippocalcin-like 1	12	biological_process
105841	8.08665	7.92479	7.926	7.94196	8.03	8.02452	8.12053	8.29007	8.0757	8.19566	8.10336	8.15753	7.42681	7.16462	7.15856	7.25639	7.20883	7.36048	7.24645	7.28474	7.3607	7.2823	7.28361	7.34975	0.00331835	0.56823	1.12362	1.02715	Dennd3	DENN/MADD domain containing 3	15	cellular protein catabolic process
54485	7.52087	7.47078	7.61706	7.61256	7.41849	7.41719	7.70557	7.76897	7.59083	7.65392	7.74081	7.60057	7.90497	7.93105	7.86502	7.80078	8.12064	7.96478	7.71273	7.98887	7.8812	7.95542	8.04846	7.99762	0.00635138	0.995027	1.12294	-1.00034	Dll4	delta-like 4 (Drosophila)	2	negative regulation of transcription from RNA polymerase II promoter /// angiogenesis /// patterning of blood vessels /// blood vessel remodeling /// cardiac ventricle morphogenesis /// cardiac atrium morphogenesis /// ventricular trabecula myocardium morphogenesis /// pericardium morphogenesis /// cell communication /// Notch signaling pathway /// multicellular organismal development /// cell di…
22693	5.88492	5.87265	6.19019	6.06487	6.11188	5.88388	6.26184	6.17956	6.13778	6.09426	6.19941	6.12777	6.75775	6.86473	6.90064	6.89427	6.71522	6.76314	6.689	6.87654	6.81557	6.94009	7.15927	6.7427	0.00700984	0.451456	1.12146	1.03855	Zfp30	zinc finger protein 30	7	transcription, DNA-dependent /// regulation of transcription, DNA-dependent
17865	7.17731	7.00454	7.06407	6.98756	7.11135	6.91487	7.21156	7.21195	7.18077	7.2826	7.10561	7.25088	7.51591	6.98278	7.42137	7.30223	7.55211	7.4796	7.29203	7.33726	7.40087	7.37916	7.60246	7.29074	0.00430371	0.920917	1.12035	1.00562	Mybl2	myeloblastosis oncogene-like 2	2	transcription, DNA-dependent /// regulation of transcription, DNA-dependent /// spindle assembly involved in mitosis
23871	7.97223	7.98404	8.04252	7.90854	7.76296	7.87286	8.10951	8.22152	7.96714	8.12815	8.06409	8.03262	8.60947	8.22746	8.48039	8.21778	8.36421	8.55718	8.26301	8.41072	8.36275	8.66955	8.59675	8.19865	0.00552685	0.936958	1.11986	1.0052	Ets1	E26 avian leukemia oncogene 1, 5' domain	9	transcription from RNA polymerase II promoter /// transcription, DNA-dependent /// regulation of transcription, DNA-dependent /// regulation of transcription from RNA polymerase II promoter /// induction of apoptosis /// positive regulation of cell proliferation /// regulation of extracellular matrix disassembly /// positive regulation of transcription, DNA-dependent /// response to antibiotic //…
18806	8.24524	8.09223	7.95561	7.93673	8.05889	8.02599	8.28148	8.2438	8.14689	8.15604	8.23171	8.2293	7.69042	7.61395	7.55993	7.5334	7.62002	7.60144	7.69051	7.66987	7.5412	7.54024	8.0037	7.30633	0.00892987	0.814353	1.11917	1.01545	Pld2	phospholipase D2	11	metabolic process /// response to hypoxia /// G-protein coupled receptor internalization /// lipid metabolic process /// receptor-mediated endocytosis /// cell communication /// phospholipid catabolic process /// positive regulation of phosphatidylinositol 3-kinase cascade /// response to organic cyclic compound /// lipid catabolic process /// positive regulation of cell migration /// neuron proj…
108687	9.1018	9.21018	9.06611	9.09413	9.03492	9.10219	9.18164	9.29258	9.24958	9.25232	9.24557	9.35692	8.60609	8.6936	8.75159	8.80112	8.80037	8.77447	8.66262	8.76216	8.57536	8.76989	8.36872	8.77382	0.0011005	0.243871	1.11849	-1.06126	Edem2	ER degradation enhancer, mannosidase alpha-like 2	2	biological_process
77998	5.16365	5.10481	5.19223	5.08052	5.04927	4.94921	5.22532	5.32898	5.34678	5.20148	5.2174	5.17818	5.02095	5.27674	5.23811	5.18563	5.26117	5.43838	4.99956	5.11022	5.18363	5.17563	5.03382	5.10004	0.00915925	0.143868	1.11709	-1.09912	Grifin	galectin-related inter-fiber protein	5	biological_process
217012	4.45035	4.33631	4.33505	4.29438	4.19766	4.32164	4.48501	4.54168	4.49875	4.45023	4.48978	4.42755	5.10937	4.86338	5.00972	4.73797	4.81102	5.17573	4.87818	4.76438	4.82677	4.84827	5.11673	4.81098	0.00457075	0.329636	1.11698	-1.05481	Unc45b	unc-45 homolog B (C. elegans)	11	multicellular organismal development /// muscle organ development /// cell differentiation /// chaperone-mediated protein folding
20359	6.53	6.36685	6.53023	6.4964	6.40164	6.43735	6.65094	6.63543	6.64956	6.65276	6.51655	6.61278	6.68987	6.51032	6.17859	6.12687	6.63653	6.57274	6.52598	6.51631	6.43529	6.38116	6.48812	6.40044	0.00240885	0.947138	1.11672	1.00375	Sema6b	sema domain, transmembrane domain (TM), and cytoplasmic domain, (semaphorin) 6B	17	multicellular organismal development /// nervous system development /// cell differentiation
56847	9.47557	9.30405	9.47762	9.46711	9.30574	9.40558	9.63258	9.69124	9.46555	9.58403	9.57287	9.44467	7.44412	7.50773	7.38885	7.5928	7.03264	7.80761	7.24103	7.23425	7.70163	7.45324	7.42606	7.65271	0.00759744	0.941234	1.11667	-1.00752	Aldh1a3	aldehyde dehydrogenase family 1, subfamily A3	7	metabolic process /// optic cup morphogenesis involved in camera-type eye development /// retinoic acid biosynthetic process /// oxidation-reduction process /// nucleus accumbens development /// embryonic camera-type eye development /// retinoic acid metabolic process /// retinal metabolic process /// positive regulation of apoptotic process /// embryonic eye morphogenesis /// positive regulation…
58194	7.89962	7.67197	7.67164	7.71511	7.54163	7.67933	7.98118	7.81001	7.88831	7.77924	7.77193	7.88889	8.72985	8.64348	8.97689	8.75404	8.6139	8.67274	8.81329	8.92439	8.78238	8.9965	9.02711	8.77781	0.00791195	0.118965	1.11474	1.11349	Sh3kbp1	SH3-domain kinase binding protein 1	X	cytoskeleton organization /// apoptotic process /// endocytosis /// regulation of cell shape /// phosphorylation /// cell migration
19124	6.57841	6.74963	6.62856	6.69154	6.67237	6.58651	6.82297	6.87122	6.88858	6.64071	6.76206	6.84357	8.16297	7.68257	7.94074	7.66454	7.87213	7.68023	7.77218	7.76564	8.03962	7.75123	8.33114	7.71666	0.00969788	0.565014	1.1124	1.04407	Procr	protein C receptor, endothelial	2	blood coagulation /// immune response /// hemostasis /// negative regulation of coagulation /// antigen processing and presentation
52430	8.90057	8.87389	8.82769	8.9231	8.92312	8.98452	9.04174	9.08222	9.04463	9.06308	9.08324	9.03628	8.51955	8.54996	8.48627	8.67701	8.25168	8.79624	8.46442	8.69703	8.56308	8.82146	8.4864	8.65276	0.00175901	0.385802	1.11192	1.04783	Echdc2	enoyl Coenzyme A hydratase domain containing 2	4	metabolic process /// lipid metabolic process /// fatty acid metabolic process
277360	6.75186	6.61209	6.71865	6.75949	6.63396	6.79893	6.92567	6.89905	6.80639	6.92989	6.79769	6.80584	7.08219	6.97513	7.02917	6.97554	6.85322	7.12247	6.88556	7.18112	7.04939	7.21859	7.24696	6.96054	0.00828003	0.256521	1.10823	1.06001	Prex1	phosphatidylinositol-3,4,5-trisphosphate-dependent Rac exchange factor 1	2	intracellular signal transduction /// regulation of actin filament polymerization /// regulation of Rho protein signal transduction /// regulation of dendrite development
67784	9.39503	9.2617	9.23517	9.10661	9.16158	9.34375	9.42496	9.47479	9.37839	9.38467	9.32837	9.39334	9.9488	9.97718	10.0555	9.82425	9.92511	10.0799	9.71051	9.88684	9.98782	10.0271	10.3949	9.8154	0.0088292	0.98029	1.1071	1.00137	Plxnd1	plexin D1	6	angiogenesis /// patterning of blood vessels /// signal transduction /// multicellular organismal development /// synapse assembly /// regulation of cell migration /// endothelial cell migration /// regulation of angiogenesis /// dichotomous subdivision of terminal units involved in salivary gland branching /// semaphorin-plexin signaling pathway
56045	10.4419	10.2462	10.2686	10.3755	10.2682	10.3032	10.4032	10.5121	10.419	10.5629	10.4567	10.4084	9.60043	9.58374	9.74434	9.51657	9.70046	9.54837	9.65553	9.75368	9.39841	9.77216	9.63074	9.46551	0.00864951	0.963245	1.10429	-1.00207	Samhd1	SAM domain and HD domain, 1	2	innate immune response /// regulation of innate immune response /// defense response to virus
13685	9.57974	9.53575	9.41733	9.59282	9.46852	9.51146	9.66291	9.69108	9.61181	9.66747	9.70375	9.61817	9.98374	9.96899	9.98005	9.80422	9.81367	9.99837	9.91981	9.90398	9.92685	9.92114	10.0381	9.93775	0.00325238	0.71526	1.10312	1.01146	Eif4ebp1	eukaryotic translation initiation factor 4E binding protein 1	8	G1/S transition of mitotic cell cycle /// regulation of translation /// regulation of translational initiation /// insulin receptor signaling pathway /// negative regulation of translation /// negative regulation of protein complex assembly /// TOR signaling cascade /// positive regulation of mitotic cell cycle /// negative regulation of translational initiation
399566	7.13383	7.13391	7.00337	7.01478	7.09874	7.04048	7.13764	7.32255	7.23027	7.27916	7.20897	7.09431	7.54358	7.51337	7.52769	7.34185	7.55219	7.73731	7.40896	7.52273	7.60243	7.46728	7.38598	7.4019	0.00729134	0.281859	1.1029	-1.05053	Btbd6	BTB (POZ) domain containing 6	12	biological_process
20401	7.72971	7.40343	7.60806	7.54928	7.52514	7.58338	7.75581	7.67689	7.63385	7.73018	7.72691	7.71988	7.96325	7.897	8.01069	8.00019	8.04982	8.08404	7.92637	7.95144	8.10518	7.98687	8.2601	7.83017	0.00743051	0.883249	1.10248	1.00639	Sh3bp1	SH3-domain binding protein 1	15	signal transduction
140482	7.99484	7.95981	7.97838	7.95093	7.97484	7.86774	8.18851	8.10271	8.03289	7.98557	8.06371	8.08763	7.97813	8.2413	8.07185	8.11308	8.18573	8.1409	8.0415	8.14496	8.27057	8.26594	8.34695	8.13906	0.00468953	0.19183	1.08855	1.05677	Zfp358	zinc finger protein 358	8	biological_process
18000	10.6668	10.8072	10.7567	10.8003	10.7434	10.8411	10.5946	10.5781	10.6504	10.6843	10.7472	10.6897	11.2955	11.291	11.4633	11.4158	11.423	11.1968	11.4128	11.4857	11.5008	11.4567	11.4432	11.4394	0.00840454	0.0447148	-1.08062	1.07837	2002-09-01	septin 2	1	cytokinesis /// regulation of L-glutamate transport /// GTP catabolic process /// cell cycle /// mitosis /// smoothened signaling pathway /// neuron projection development /// regulation of protein localization /// cilium assembly /// regulation of catalytic activity /// protein polymerization /// cell division
26429	7.55914	7.54802	7.65041	7.58683	7.6292	7.65738	7.58593	7.36933	7.41377	7.4167	7.53044	7.54309	7.80743	8.01917	8.08258	8.20136	8.30046	7.87298	7.96852	8.04984	8.14655	8.11624	7.92717	8.1904	0.00971519	0.800266	-1.09325	1.01334	Orc5	origin recognition complex, subunit 5	5	DNA replication
11886	10.0187	10.1701	10.1579	10.1919	10.1543	10.154	10.039	9.97267	9.98223	10.0062	9.97321	10.0736	10.4706	10.3504	10.6238	10.5993	10.7615	10.3861	10.6741	10.7337	10.5179	10.6927	10.4105	10.8813	0.00994462	0.0918136	-1.09684	1.08656	Asah1	N-acylsphingosine amidohydrolase 1	8	metabolic process /// lipid metabolic process /// response to organic substance /// lung development
215335	9.44962	9.49524	9.51655	9.38189	9.4213	9.44786	9.37404	9.31837	9.31767	9.30327	9.28448	9.29092	8.6445	8.98941	8.55783	8.87218	8.6817	8.89377	8.6684	8.64322	8.68729	8.83394	8.58233	9.435	0.00782266	0.781763	-1.09983	1.02465	Slc36a1	solute carrier family 36 (proton/amino acid symporter), member 1	11	amino acid transmembrane transport /// transport /// amino acid transport /// neutral amino acid transport /// L-alanine transport /// glycine transport /// proline transport /// proton transport /// ion transmembrane transport /// proline transmembrane transport
208440	7.92097	8.02073	7.99251	7.92347	7.91008	7.98431	7.8336	7.83424	7.82199	7.79628	7.81805	7.81157	8.62032	8.69988	8.68517	8.85422	8.4518	8.71634	8.63592	8.64995	8.72921	8.73301	8.81895	8.62937	0.00168429	0.649422	-1.10144	1.01968	Dip2c	DIP2 disco-interacting protein 2 homolog C (Drosophila)	13	biological_process
21960	4.41806	4.4523	4.32303	4.31856	4.36599	4.18396	4.22962	4.17102	4.10868	4.1778	4.26548	4.25976	5.26184	5.49426	5.21352	5.22562	5.3333	5.41837	5.40252	5.27417	5.15261	5.37666	5.40468	5.2335	0.00780172	0.82871	-1.10312	-1.01194	Tnr	tenascin R	1	cell adhesion /// neuron cell-cell adhesion /// negative regulation of cell adhesion /// associative learning /// negative regulation of neuron projection development /// telencephalon cell migration /// negative regulation of cell-cell adhesion /// extracellular matrix organization /// negative regulation of axon extension /// locomotory exploration behavior /// negative regulation of axon exten…
16783	11.8799	12.017	12.0213	11.8939	12.0127	11.9344	11.8417	11.8661	11.7899	11.7955	11.7861	11.8272	11.2577	11.6522	11.3119	11.4201	11.5538	11.4412	11.4304	11.3713	11.4397	11.3319	11.2091	11.4806	0.00496573	0.535773	-1.10352	-1.04413	Lamp1	lysosomal-associated membrane protein 1	8	spermatogenesis /// autophagic cell death
100041294	8.3335	8.36237	8.24703	8.41855	8.33655	8.28412	8.10599	8.23174	8.08316	8.30964	8.27849	8.11879	8.18535	8.60355	8.79336	8.56796	8.65054	8.15322	8.54201	8.56862	8.37733	8.66675	8.3948	8.46558	0.00771884	0.914232	-1.10373	1.00708	Gm3258	predicted gene 3258	10	transcription, DNA-dependent /// regulation of transcription, DNA-dependent /// biological_process /// positive regulation of DNA-dependent transcription, elongation
54473	10.1326	10.2435	10.118	10.1739	10.2845	10.092	10.0636	9.96271	10.0119	10.004	10.0352	10.0957	9.61893	9.69413	9.49594	9.66688	9.75692	9.77186	9.61361	9.67705	9.65622	9.6088	9.4485	9.69071	0.00638757	0.470104	-1.10591	-1.03644	Tollip	toll interacting protein	7	signal transduction /// inflammatory response /// phosphorylation /// positive regulation of protein sumoylation /// innate immune response
70527	8.91969	8.77251	9.08467	9.00809	8.99701	8.89654	8.84567	8.8477	8.83005	8.75173	8.71289	8.81871	8.69746	8.85208	9.01861	9.01253	9.04227	8.65793	9.05335	8.94145	8.94427	8.95586	8.74503	9.14318	0.00793001	0.273077	-1.10595	1.05974	Stambp	STAM binding protein	6	cytokinesis after mitosis /// signal transduction /// proteolysis /// negative regulation of apoptotic process /// protein deubiquitination
54189	9.66759	9.67731	9.7268	9.59629	9.57761	9.6362	9.60701	9.54965	9.38884	9.47016	9.55483	9.43305	8.53045	8.84564	8.59539	8.66028	8.63331	8.72189	8.6172	8.73627	8.5603	8.70982	8.58172	8.65639	0.00837874	0.798926	-1.10679	-1.01457	Rabep1	rabaptin, RAB GTPase binding effector protein 1	11	apoptotic process /// transport /// endocytosis /// protein transport
19070	9.59628	9.51813	9.63471	9.72359	9.6601	9.78806	9.47616	9.39166	9.6072	9.49252	9.58372	9.49091	9.72989	9.8246	9.93423	9.88939	9.76493	9.74774	9.92473	9.92233	9.88859	9.87451	9.92017	9.92182	0.00358579	0.0901722	-1.10684	1.067	Mob4	MOB family member 4, phocein	1	transport
170823	5.91566	5.96727	6.06461	5.89577	5.87879	5.9433	5.76142	5.74108	5.94375	5.68081	5.72838	5.8981	7.03315	6.98513	6.98114	6.90973	7.01121	7.02003	7.05451	7.12387	7.15508	7.01767	7.0343	6.91886	0.00601912	0.287213	-1.11109	1.04293	Glmn	glomulin, FKBP associated protein	5	vasculogenesis /// neural tube closure /// cell surface receptor signaling pathway /// negative regulation of cell proliferation /// negative regulation of protein ubiquitination /// regulation of proteasomal ubiquitin-dependent protein catabolic process /// regulation of gene expression, epigenetic /// negative regulation of T cell proliferation /// positive regulation of phosphorylation /// mus…
72656	8.413	8.49761	8.65093	8.52735	8.43683	8.55494	8.30289	8.20396	8.34503	8.41048	8.50789	8.39753	8.98358	9.05452	9.16159	9.01992	9.08421	8.81261	9.32635	9.19934	9.09866	9.15402	9.15118	9.01616	0.00512087	0.0263939	-1.11122	1.10054	Ints8	integrator complex subunit 8	4	snRNA processing
245638	8.50014	8.53918	8.66627	8.61208	8.54112	8.6254	8.41407	8.4897	8.45199	8.36042	8.45663	8.39789	7.93136	8.15018	8.20554	8.23753	8.27754	7.90146	8.4109	8.28093	8.15385	8.32318	7.8203	8.23137	0.00182046	0.29008	-1.1113	1.06154	Tbc1d8b	TBC1 domain family, member 8B	X	biological_process /// regulation of Rab GTPase activity
22200	9.52477	9.69459	9.68578	9.64459	9.76688	9.66826	9.48382	9.44618	9.54533	9.42978	9.53935	9.61532	9.92484	10.095	10.2335	10.1075	10.1108	9.80729	10.2825	10.1808	10.1103	10.0803	10.0533	10.1619	0.00499199	0.156066	-1.11279	1.07055	Uba3	ubiquitin-like modifier activating enzyme 3	6	mitotic cell cycle /// metabolic process /// regulation of cell cycle /// cellular protein modification process /// cell cycle /// endomitotic cell cycle /// negative regulation of transcription, DNA-dependent /// protein neddylation
19744	9.18952	9.40886	9.3368	9.36836	9.41732	9.48132	9.24774	8.97448	9.19414	9.19363	9.329	9.33352	9.86233	9.84778	9.94898	9.94743	9.93617	9.77481	9.97401	9.94497	9.88774	9.9682	10.0159	9.9738	0.00955973	0.115613	-1.11338	1.05301	Rheb	Ras homolog enriched in brain	5	signal transduction /// GTP catabolic process /// small GTPase mediated signal transduction /// positive regulation of TOR signaling cascade
268396	7.16855	7.34694	7.44393	7.23451	7.33185	7.42989	7.27569	7.09939	7.23168	7.11617	7.12889	7.15933	8.54503	8.49269	8.28771	8.46896	8.27864	8.31035	8.24745	8.34003	8.48331	8.41172	8.40823	8.41134	0.00688678	0.846235	-1.11529	-1.00944	Sh3pxd2b	SH3 and PX domains 2B	11	skeletal system development /// eye development /// superoxide metabolic process /// cell communication /// heart development /// extracellular matrix disassembly /// cell differentiation /// positive regulation of fat cell differentiation /// bone development /// adipose tissue development /// podosome assembly /// protein localization to membrane
321003	7.13062	7.19208	7.22654	7.27942	7.1103	7.27886	7.08364	6.88738	7.04019	7.00647	6.9894	7.2466	8.00935	7.90742	7.99521	7.85425	8.07937	7.9913	8.01981	8.01247	7.95175	7.8244	7.78611	7.78193	0.00349585	0.186539	-1.11782	-1.05463	Xpnpep3	X-prolyl aminopeptidase (aminopeptidase P) 3, putative	15	glomerular filtration /// protein processing /// cellular process
27362	9.9986	9.98184	10.0565	10.1441	10.1174	10.0744	9.9777	9.71895	9.91328	9.98034	9.86604	9.94115	9.61517	9.55955	9.54882	9.56785	9.79719	9.40673	9.86785	9.85668	9.51672	9.69433	9.44151	9.61755	0.00331432	0.368127	-1.11926	1.05938	Dnajb9	DnaJ (Hsp40) homolog, subfamily B, member 9	12	ER-associated protein catabolic process
170829	8.13384	8.28318	8.35137	8.16348	8.29857	8.39177	8.11158	8.12645	8.09541	8.04323	8.079	8.16798	9.09793	9.18523	8.98349	8.90937	8.80417	9.22913	8.87772	8.91675	8.96349	8.68019	9.238	8.75262	0.0072463	0.125862	-1.12228	-1.09437	Tram2	translocating chain-associating membrane protein 2	1	transport /// protein transport /// collagen biosynthetic process
382090	7.57667	7.62409	7.70831	7.60951	7.64406	7.72295	7.48264	7.46313	7.39691	7.43741	7.55287	7.54225	7.68517	7.69627	7.83598	7.78365	8.10375	7.64886	7.80736	7.78883	7.92149	7.84543	7.88779	7.73857	0.00515583	0.608981	-1.12381	1.02762	4922501C03Rik	RIKEN cDNA 4922501C03 gene	9	cell cycle /// mitosis /// biological_process /// cell division
17864	5.47644	5.64894	5.76498	5.75154	5.69984	5.71855	5.45669	5.46009	5.49673	5.45139	5.58324	5.59039	6.89167	7.03198	7.27972	7.3187	7.31347	6.98497	6.98123	7.15914	7.08234	6.95742	7.21817	6.89983	0.00851985	0.43655	-1.12529	-1.06221	Mybl1	myeloblastosis oncogene-like 1	1	transcription, DNA-dependent /// regulation of transcription, DNA-dependent
17190	9.28422	9.50492	9.45724	9.15167	9.44859	9.43284	9.25737	9.09373	9.25098	9.13298	9.28119	9.22482	9.21402	9.41017	9.41745	9.46464	9.46019	9.26945	9.37063	9.32651	9.35987	9.17937	9.16718	9.55276	0.0087388	0.534626	-1.12745	-1.03283	Mbd1	methyl-CpG binding domain protein 1	18	DNA methylation /// transcription, DNA-dependent /// regulation of transcription, DNA-dependent
216119	5.77195	5.43253	5.77466	5.71721	5.6713	5.59676	5.40751	5.55758	5.46456	5.48449	5.56212	5.40759	5.79713	5.87246	5.87445	5.88484	5.93887	5.93406	5.72361	6.16906	5.90628	5.91967	5.70163	6.17502	0.00907307	0.533682	-1.13296	1.03448	Ybey	ybeY metallopeptidase	10	biological_process
12068	8.30275	8.29156	8.45156	8.54846	8.64736	8.61734	8.32506	8.25993	8.20883	8.25224	8.34121	8.3848	7.64771	8.11277	8.11938	7.95866	8.01401	7.69679	8.16107	8.03088	7.8558	7.9374	7.98658	8.05838	0.00471824	0.359368	-1.1338	1.05711	Bet1	blocked early in transport 1 homolog (S. cerevisiae)	6	vesicle-mediated transport /// transport /// ER to Golgi vesicle-mediated transport /// protein transport /// vesicle fusion with Golgi apparatus
208715	9.44734	9.43157	9.70107	9.71494	9.74209	9.71677	9.50946	9.50562	9.42683	9.24373	9.42315	9.50524	10.6269	10.3147	10.737	10.5998	10.4959	10.2247	10.6768	10.4682	10.4127	10.4231	10.4336	10.6669	0.00409247	0.873996	-1.14073	1.00955	Hmgcs1	3-hydroxy-3-methylglutaryl-Coenzyme A synthase 1	13	metabolic process /// lipid metabolic process /// steroid biosynthetic process /// cholesterol biosynthetic process /// steroid metabolic process /// cholesterol metabolic process /// isoprenoid biosynthetic process /// response to organic nitrogen /// sterol biosynthetic process
16168	7.21285	7.16843	7.06637	7.21328	7.49263	7.29922	6.91419	6.90225	7.2144	7.07324	7.13461	7.04512	7.87186	7.60023	7.76615	7.70779	8.31379	7.6753	7.89683	8.20609	7.8903	7.71288	7.77947	7.93888	0.00949677	0.477266	-1.14459	1.05816	Il15	interleukin 15	8	natural killer cell differentiation /// NK T cell proliferation /// immune response /// lymph node development /// positive regulation of cell proliferation /// hyaluronan metabolic process /// positive regulation of interleukin-17 production /// positive regulation of natural killer cell proliferation /// positive regulation of natural killer cell differentiation /// positive regulation of T cel…
53886	5.08627	5.13351	5.27965	4.96343	5.2133	5.46389	4.93996	5.0865	4.96874	4.9429	4.98287	5.05003	6.01226	6.47566	6.37888	6.47804	6.31183	6.14282	6.45844	6.49344	6.31789	6.30912	6.25159	6.2562	0.00626926	0.539961	-1.1446	1.03374	Cdkl2	cyclin-dependent kinase-like 2 (CDC2-related kinase)	5	protein phosphorylation /// phosphorylation
22365	7.2844	7.20269	7.18212	7.31505	7.19934	7.2639	7.08788	6.91854	7.08301	7.08373	7.11444	6.98939	7.28153	7.39459	7.36251	7.2696	7.47991	7.22403	7.42112	7.33676	7.3586	7.35502	7.34697	7.29593	0.000631028	0.766749	-1.14479	1.01188	Vps45	vacuolar protein sorting 45 (yeast)	3	vesicle-mediated transport /// transport /// vesicle docking involved in exocytosis /// biological_process /// protein transport
66917	8.74311	8.9123	9.03586	8.99115	8.73591	8.94802	8.81059	8.50883	8.63855	8.62952	8.83201	8.77379	8.77026	8.90094	9.01014	8.91995	9.0234	8.75798	9.30493	9.0979	8.91314	9.07463	8.97788	8.94703	0.00883515	0.0450122	-1.14513	1.11379	Chordc1	cysteine and histidine-rich domain (CHORD)-containing, zinc-binding protein 1	9	response to stress /// regulation of centrosome duplication /// chaperone-mediated protein folding /// regulation of response to stress /// negative regulation of Rho-dependent protein serine/threonine kinase activity
414758	10.327	10.5047	10.5456	10.4099	10.4616	10.4047	10.3121	10.2238	10.237	10.2053	10.2477	10.2433	9.97605	10.34	10.2811	10.3942	10.2272	10.0193	10.276	10.347	10.2795	10.3074	10.0384	10.4669	0.00142563	0.402322	-1.1466	1.05669	5830428H23Rik	RIKEN cDNA 5830428H23 gene	19	vasculogenesis /// kidney development /// nitrogen compound metabolic process /// post-embryonic development /// smooth muscle cell migration /// hemopoiesis /// multicellular organism growth /// platelet-derived growth factor receptor signaling pathway /// skeletal system morphogenesis /// smooth muscle tissue development /// palate development /// face morphogenesis
236900	9.11268	9.25919	9.03087	8.99138	9.10729	9.17622	8.90797	8.77003	8.95626	8.9522	8.96127	8.93445	9.55648	9.6313	9.90728	9.5942	9.75212	9.37697	9.89333	9.74793	9.56982	9.48563	9.67877	9.54441	0.00342401	0.833456	-1.1481	1.0118	Pdk3	pyruvate dehydrogenase kinase, isoenzyme 3	X	carbohydrate metabolic process /// glucose metabolic process /// protein phosphorylation /// regulation of acetyl-CoA biosynthetic process from pyruvate /// regulation of glucose metabolic process /// phosphorylation /// peptidyl-serine phosphorylation /// peroxisome proliferator activated receptor signaling pathway /// cellular response to glucose stimulus /// cellular response to fatty acid ///…
68598	8.32923	8.25874	8.17809	8.17404	8.32148	8.12908	7.97915	7.98988	8.01994	8.08685	8.01471	8.09748	8.47728	8.63855	8.44043	8.40302	8.44308	8.44496	8.57744	8.48795	8.46887	8.47356	8.70274	8.43238	0.000658881	0.441802	-1.14905	1.03474	Dnajc8	DnaJ (Hsp40) homolog, subfamily C, member 8	4	NA
217203	10.0938	10.2745	10.3539	10.0137	10.1903	10.1888	10.0227	10.0458	9.91742	9.98747	10.0558	9.88289	8.88516	9.38872	8.77385	8.89381	9.3014	9.06952	9.02103	8.93311	8.86626	8.83576	8.55551	8.69398	0.00445548	0.239596	-1.14907	-1.17647	Tmem106a	transmembrane protein 106A	11	biological_process
66880	6.85949	7.02645	7.00083	6.98543	6.80416	7.00347	6.83965	6.59042	6.92409	6.75259	6.65931	6.70378	7.29112	7.14407	7.47963	7.26931	7.31001	7.18009	7.34443	7.4608	7.26961	7.43727	7.23218	7.32601	0.0050677	0.254274	-1.15003	1.04682	Rsrc1	arginine/serine-rich coiled-coil 1	3	alternative mRNA splicing, via spliceosome /// mRNA splicing, via spliceosome /// mRNA processing /// protein phosphorylation /// nucleocytoplasmic transport /// RNA splicing /// response to antibiotic
18190	5.83881	5.88917	5.64356	5.62823	5.76665	5.64543	5.57209	5.52345	5.40207	5.51277	5.62614	5.55931	6.12235	6.43264	6.47776	6.57055	6.12292	6.45899	6.05114	6.1464	6.58711	6.47117	6.53748	6.45864	0.00914339	0.921315	-1.15083	1.00774	Nrxn2	neurexin II	19	synaptic transmission /// neurotransmitter secretion /// synapse assembly
66667	6.42649	6.48225	6.48201	6.40007	6.70386	6.54508	6.21594	6.2256	6.32222	6.43876	6.27727	6.33499	6.96007	6.925	7.0185	6.93225	7.06797	7.02874	6.94829	6.90759	6.94066	6.94504	6.65934	6.95403	0.00764535	0.129473	-1.15202	-1.069	Hspbap1	Hspb associated protein 1	16	biological_process
211961	5.77067	6.02761	5.90337	5.89077	5.8345	5.90597	5.73568	5.6346	5.7188	5.80535	5.70565	5.50562	7.30298	7.50943	7.52703	7.46587	7.56916	7.22242	7.3793	7.44139	7.53237	7.54828	7.3566	7.73189	0.00307539	0.56145	-1.15231	1.04644	Asxl3	additional sex combs like 3 (Drosophila)	18	transcription, DNA-dependent /// regulation of transcription, DNA-dependent /// biological_process
11549	5.29904	5.44097	5.25669	5.47761	5.4219	5.17583	5.13029	5.1679	4.99353	5.1279	5.26392	5.15219	6.34767	6.57448	6.02333	6.04257	6.01589	6.47423	6.0575	6.30659	5.9787	6.10362	6.39718	5.79298	0.00326958	0.295407	-1.15352	-1.10211	Adra1a	adrenergic receptor, alpha 1a	14	cell growth /// negative regulation of heart rate involved in baroreceptor response to increased systemic arterial blood pressure /// norepinephrine-epinephrine vasoconstriction involved in regulation of systemic arterial blood pressure /// positive regulation of heart rate by epinephrine-norepinephrine /// positive regulation of the force of heart contraction by epinephrine-norepinephrine /// po…
26384	11.2028	11.3637	11.3603	11.2425	11.3242	11.2291	11.2286	10.9913	10.9546	11.1306	11.1738	11.0042	9.25458	9.96149	8.91674	9.6773	9.64389	9.57273	9.51381	9.16803	9.08668	9.35464	8.21829	9.16771	0.00233153	0.176625	-1.15396	-1.33755	Gnpda1	glucosamine-6-phosphate deaminase 1	18	metabolic process /// carbohydrate metabolic process /// fructose 6-phosphate metabolic process /// glucosamine metabolic process /// glucosamine catabolic process /// N-acetylglucosamine metabolic process /// generation of precursor metabolites and energy /// acrosome reaction /// fructose biosynthetic process
20775	7.89883	7.88689	8.1965	7.83895	8.16057	7.99971	7.85734	7.87049	7.72153	7.64198	7.66584	7.97939	9.47734	9.03235	9.55879	9.48162	9.35455	9.06531	9.51912	9.2974	9.35587	9.37473	9.23055	9.49066	0.00721996	0.663867	-1.15467	1.03507	Sqle	squalene epoxidase	15	metabolic process /// oxidation-reduction process /// cellular aromatic compound metabolic process /// cholesterol metabolic process /// response to organic substance
17968	5.26884	5.44571	5.53297	5.51653	5.40121	5.44233	5.17651	5.00148	5.09098	5.33676	5.3296	5.41188	7.25484	7.42401	7.58187	7.66755	7.12762	7.29186	7.35174	7.12191	7.3737	7.35849	7.71264	7.48988	0.00947511	0.949403	-1.15674	1.00703	Ncam2	neural cell adhesion molecule 2	16	cell adhesion
751555	4.64667	4.77358	4.49069	4.39817	4.83616	4.72198	4.54532	4.52286	4.28515	4.46481	4.39508	4.38881	5.82219	5.90428	5.99623	6.08529	5.9065	6.12946	5.98706	5.69673	5.62421	5.82444	5.93994	6.19564	0.00488063	0.302107	-1.15739	-1.0688	Mir665	microRNA 665	12	NA
109229	8.5369	8.65952	9.02433	8.93543	8.7954	8.62815	8.53444	8.49752	8.58191	8.4338	8.63733	8.61566	8.34039	8.4724	8.20354	8.34916	8.58323	8.34089	8.30733	8.21671	8.24058	8.22656	8.06001	8.13858	0.00808582	0.0374552	-1.15924	-1.13548	Fam118b	family with sequence similarity 118, member B	9	biological_process
269514	6.66012	6.67739	6.73267	6.86484	6.91982	6.91851	6.34597	6.54118	6.56529	6.66289	6.70439	6.6361	6.93221	6.85498	7.11162	6.85045	7.2365	6.73702	6.8655	6.992	6.99241	6.88474	6.95788	7.18104	0.00265781	0.748878	-1.1644	1.01757	Fbxl4	F-box and leucine-rich repeat protein 4	4	biological_process
71706	11.7796	11.8222	11.9848	11.7996	11.832	11.8189	11.7489	11.6652	11.4647	11.5878	11.6154	11.6098	9.50085	10.3599	8.33036	9.67362	10.0265	9.94806	9.62113	8.75547	9.25432	9.08253	7.35861	7.83863	0.00665809	0.101102	-1.16816	-1.98359	Slc46a3	solute carrier family 46, member 3	5	biological_process /// transmembrane transport
104027	7.60177	7.74877	7.85254	7.56877	7.69439	7.80534	7.63946	7.46079	7.34132	7.49011	7.4753	7.5152	6.86673	6.80361	6.51563	6.80438	6.89892	6.78448	6.97739	6.57319	6.64554	6.58971	6.61108	6.5791	0.000298451	0.366648	-1.1687	-1.08394	Synpo	synaptopodin	18	cortical cytoskeleton organization /// positive regulation of actin filament bundle assembly /// regulation of stress fiber assembly
625409	8.41318	8.40689	8.42828	8.51223	8.55594	8.52965	8.2454	8.30176	8.28647	8.17635	8.31229	8.16604	8.35001	8.58565	8.82217	8.74465	8.74119	8.32785	8.92302	8.95863	8.58635	8.81558	9.01346	8.98893	0.00301584	0.00644754	-1.16984	1.21904	Gm6581	predicted gene 6581	9	NA
13589	8.97542	8.82955	8.91422	9.00511	8.79986	8.93901	8.79703	8.55075	8.67131	8.59548	8.56673	8.91451	9.06255	9.23033	9.29745	9.34237	9.17061	9.07481	9.29975	9.29776	9.2355	9.30395	9.20899	9.33676	0.00129419	0.143972	-1.17112	1.06002	Mapre1	microtubule-associated protein, RP/EB family, member 1	2	cell cycle /// mitosis /// negative regulation of microtubule polymerization /// protein localization to microtubule /// cell division
83672	7.51769	7.59229	7.42684	7.62627	7.74913	7.50776	7.4906	7.49162	7.25482	7.2401	7.14548	7.42935	6.02059	6.8982	5.82825	6.30614	6.4056	6.06901	6.07075	5.98102	6.4223	6.19705	5.52913	6.49366	0.00903344	0.455787	-1.17121	-1.10113	Sytl3	synaptotagmin-like 3	17	intracellular protein transport /// exocytosis
66190	6.72379	6.77939	6.69927	6.97699	6.81727	6.75921	6.47683	6.4304	6.57081	6.58795	6.54766	6.7741	7.09485	7.32652	7.62763	7.45919	7.3272	6.86799	7.48938	7.48895	7.39763	7.49829	7.52798	7.70403	0.0011601	0.0281404	-1.17124	1.17594	Acer3	alkaline ceramidase 3	7	ceramide metabolic process /// positive regulation of cell proliferation /// sphingosine biosynthetic process /// phytosphingosine biosynthetic process
20193	11.6174	11.7778	11.8483	11.6974	11.7855	11.8577	11.6437	11.4666	11.4469	11.6352	11.5932	11.4296	11.1711	11.2815	11.2117	11.237	11.3126	11.0726	11.3567	11.0677	11.1215	11.3169	11.0554	11.2633	0.00589365	0.890641	-1.17133	-1.01221	S100a1	S100 calcium binding protein A1	3	negative regulation of transcription from RNA polymerase II promoter /// positive regulation of voltage-gated calcium channel activity
12162	10.6372	10.7635	10.8531	10.7742	10.7124	10.6974	10.6756	10.6288	10.374	10.4692	10.4423	10.466	8.97501	9.64421	8.60716	9.31546	9.17473	9.26183	8.95882	8.61401	8.91343	9.00694	8.83757	8.55245	0.00509201	0.200783	-1.17308	-1.27385	Bmp7	bone morphogenetic protein 7	2	ossification /// eye development /// ureteric bud development /// mesoderm formation /// kidney development /// growth /// multicellular organismal development /// embryonic pattern specification /// pattern specification process /// organ morphogenesis /// axon guidance /// salivary gland morphogenesis /// negative regulation of cell proliferation /// positive regulation of peptidyl-threonine ph…
333182	6.7237	6.80422	6.79494	6.55475	6.77564	6.54305	6.48796	6.56081	6.53678	6.5548	6.39863	6.25753	7.03264	6.76206	6.83095	6.9531	7.11776	7.00038	6.88336	7.04721	6.68484	6.9374	6.97202	6.58572	0.00748529	0.278507	-1.17552	-1.07008	Cox6b2	cytochrome c oxidase subunit VIb polypeptide 2	7	oxidation-reduction process /// biological_process
241639	10.1758	10.2766	10.4919	10.2712	10.4325	10.2963	10.1448	10.0885	10.1934	10.0385	9.98164	10.0868	10.1316	10.2792	10.2044	10.3058	10.5968	10.0254	10.4774	10.3334	10.2592	10.2961	9.89539	10.1944	0.00171041	0.897903	-1.17699	-1.01016	Fermt1	fermitin family homolog 1 (Drosophila)	2	cell adhesion /// keratinocyte proliferation /// keratinocyte migration /// establishment of epithelial cell polarity
14202	4.30014	4.3574	4.57208	4.5952	4.32045	4.28397	4.06468	4.20005	4.18738	4.06441	4.31312	4.17302	4.44176	4.16109	3.94123	4.3762	4.253	4.44502	4.13965	4.05238	4.44612	4.21876	4.31109	4.189	0.00587401	0.634944	-1.17916	-1.03065	Fhl4	four and a half LIM domains 4	10	biological_process
108812	6.67874	7.09605	6.84351	6.78967	7.03311	6.73799	6.71176	6.55598	6.79309	6.54237	6.62362	6.48939	5.94329	6.46648	5.8496	6.16611	6.37094	5.92319	5.93676	6.32829	6.22653	6.40818	5.45997	6.74334	0.00962425	0.754063	-1.18412	1.0453	Als2cr12	amyotrophic lateral sclerosis 2 (juvenile) chromosome region, candidate 12 (human)	1	biological_process
331487	8.83568	8.87999	8.93282	8.9873	9.0111	8.57257	8.769	8.30093	8.65469	8.5844	8.67302	8.77353	9.67396	9.58608	9.87286	9.59536	9.87399	9.61247	9.68899	9.87803	9.5435	9.6985	9.67612	9.78561	0.00617141	0.901184	-1.18426	1.00649	Uprt	uracil phosphoribosyltransferase (FUR1) homolog (S. cerevisiae)	X	UMP biosynthetic process
67568	7.97292	8.57539	8.10863	8.01811	8.04678	8.2666	7.98561	7.93394	7.83395	7.94693	7.96948	7.81892	8.54989	8.57564	8.6522	8.65006	8.52993	8.223	8.6645	8.60045	8.62372	8.50398	8.94701	8.42612	0.00470888	0.283259	-1.18915	1.06993	Mrfap1	Morf4 family associated protein 1	5	biological_process
72027	11.5078	11.5015	11.4323	11.4312	11.4825	11.2907	11.3266	11.0522	11.1393	11.226	11.1393	11.2565	9.62047	9.40752	9.75482	9.60352	9.60754	8.96267	9.73671	9.31988	9.33555	9.48317	9.13447	9.65313	0.0019872	0.74839	-1.19006	-1.0345	Slc39a4	solute carrier family 39 (zinc transporter), member 4	15	transport /// ion transport /// metal ion transport /// zinc ion transport /// cellular zinc ion homeostasis /// cellular response to zinc ion starvation /// transmembrane transport /// zinc ion transmembrane transport
67492	4.91493	5.07128	4.98961	4.91082	5.12788	5.01445	4.6525	4.62352	4.82865	4.84465	4.59738	4.97568	4.96406	5.45809	5.39897	5.30441	5.43062	5.00255	5.07205	5.31113	5.4054	5.45801	5.35759	5.26005	0.00113552	0.638583	-1.19011	1.03593	Zfand4	zinc finger, AN1-type domain 4	6	biological_process
14407	5.1311	5.26887	5.43959	5.26686	5.28582	5.54417	4.89442	5.22982	5.16597	5.08582	5.01476	5.01979	6.72163	6.85479	6.58586	6.95986	6.48784	6.66405	6.58086	6.38736	6.74105	6.65108	7.06575	6.83504	0.00353112	0.986836	-1.19276	-1.00149	Gabrg3	gamma-aminobutyric acid (GABA) A receptor, subunit gamma 3	7	transport /// ion transport /// chloride transport /// gamma-aminobutyric acid signaling pathway /// response to drug /// ion transmembrane transport
72672	8.56898	8.48762	8.74332	8.5982	8.59148	8.75757	8.32961	8.31525	8.48614	8.27812	8.3631	8.43664	8.46167	8.60782	8.71553	8.58288	8.61282	8.20896	8.72553	8.75793	8.6191	8.63094	8.57331	8.77716	0.00151536	0.0711126	-1.19448	1.10884	Zfp518a	zinc finger protein 518A	19	transcription, DNA-dependent /// regulation of transcription, DNA-dependent /// biological_process
15572	5.04571	5.26589	5.25173	5.40268	5.33004	5.17263	5.07078	4.81234	5.02896	4.94466	5.02575	5.02847	6.69994	7.04974	7.0376	7.13572	6.69622	7.03017	6.86422	6.65376	6.9203	6.9548	7.20113	6.99571	0.00465448	0.943203	-1.19716	-1.00689	Elavl4	ELAV (embryonic lethal, abnormal vision, Drosophila)-like 4 (Hu antigen D)	4	NA
238722	5.79133	5.61434	5.52777	5.74453	5.61112	5.56822	5.38407	5.22066	5.46351	5.35174	5.28451	5.57547	6.88321	6.89511	6.7923	6.8178	6.84832	6.62833	6.86606	6.97407	6.7583	6.92768	7.00143	6.95754	0.00101637	0.204515	-1.19988	1.07426	Zfp72	zinc finger protein 72	13	biological_process
319653	7.52916	7.56235	7.44964	7.62833	7.60105	7.64587	7.16206	7.17645	7.3596	7.19927	7.30291	7.62437	8.3131	8.28263	8.5474	8.38488	8.55701	8.16669	8.50617	8.46138	8.44982	8.41809	8.27854	8.42269	0.00120791	0.504368	-1.20188	1.03347	Slc25a40	solute carrier family 25, member 40	5	transport /// biological_process /// transmembrane transport
628705	6.55943	6.7058	6.41004	6.44946	6.5156	6.5352	5.93335	6.31702	6.06792	6.41977	6.42963	6.40528	6.17505	6.31941	6.26398	6.0948	6.48625	5.99956	6.20694	6.58843	6.47637	6.45264	6.04335	6.27906	0.00438565	0.250893	-1.20338	1.0852	Phf11c	PHD finger protein 11C	14	biological_process
211949	6.72115	6.97016	7.0336	6.8197	6.66773	6.90889	6.64631	6.36755	6.54546	6.69131	6.6591	6.60464	6.25483	6.7559	5.98084	6.51346	6.55636	6.96031	6.38491	6.13503	6.30098	6.3155	6.09199	6.40268	0.00858668	0.209978	-1.20398	-1.17427	Spsb4	splA/ryanodine receptor domain and SOCS box containing 4	9	intracellular signal transduction /// biological_process
208748	5.14192	5.35231	5.28011	5.44427	5.51798	5.41346	5.04221	5.15395	5.0894	5.05802	5.10921	5.06083	6.9125	6.78535	6.986	6.89127	6.91034	7.10535	6.62985	6.8542	6.95595	6.74487	6.99369	6.602	0.000904262	0.115304	-1.2081	-1.09812	Prrg3	proline rich Gla (G-carboxyglutamic acid) 3 (transmembrane)	X	biological_process
13078	4.87056	5.07832	5.06114	5.04728	4.64258	5.01104	4.6052	4.67061	4.61478	4.56003	4.85496	4.76237	4.96603	5.50879	4.58222	5.21354	4.6351	6.37123	4.80014	4.52944	4.88707	4.87327	4.20195	4.04324	0.00854999	0.0217371	-1.20901	-1.57676	Cyp1b1	cytochrome P450, family 1, subfamily b, polypeptide 1	17	angiogenesis /// oxidation-reduction process /// cellular aromatic compound metabolic process /// estrogen metabolic process /// response to toxin /// toxin metabolic process /// endothelial cell migration /// retina vasculature development in camera-type eye /// endothelial cell-cell adhesion
635455	5.87599	5.8503	6.14897	6.03784	5.95065	5.82164	5.7247	5.567	5.87348	5.61202	5.87216	5.32573	6.27401	6.28315	6.31014	6.25543	6.02946	6.10857	6.12731	6.59916	6.49543	6.11471	6.55873	6.30979	0.00926029	0.193986	-1.21845	1.11527	Gm12026	predicted gene 12026	11	NA
240427	8.21472	8.15144	8.10241	8.17625	8.09125	8.15236	7.87064	7.71104	7.93602	7.9597	7.8317	7.84984	9.30358	9.459	9.49051	9.47661	9.50546	9.41738	9.43709	9.44636	9.50362	9.47383	9.52803	9.57767	0.00034098	0.38825	-1.22116	1.03695	Setbp1	SET binding protein 1	18	biological_process
338350	5.46047	5.73395	5.56699	5.7828	5.92121	5.69866	5.26259	4.98517	5.58636	5.69361	5.43176	5.44293	5.21467	5.19397	5.40655	5.50268	5.6151	5.80564	5.4879	5.95667	5.42959	5.50311	5.31894	5.80496	0.00960039	0.406619	-1.2257	1.09209	Acad12	acyl-Coenzyme A dehydrogenase family, member 12	5	oxidation-reduction process /// biological_process
73254	6.39604	6.40916	6.46663	6.27705	6.52737	6.32866	6.10248	6.12433	6.19062	6.11599	6.06797	6.01316	6.01797	6.2889	6.26729	6.26498	6.55376	6.2634	6.40587	6.39612	6.15196	6.39091	6.19181	5.86002	0.000305511	0.689199	-1.22978	-1.03045	Ccdc18	coiled-coil domain containing 18	5	biological_process
67480	6.55432	6.63298	6.64843	6.8076	6.70953	6.66736	6.31515	6.51244	6.54463	6.06461	6.41775	6.3618	6.32612	6.40866	6.22701	6.38117	6.47611	6.11877	6.09401	6.07786	6.54605	6.53025	6.24874	6.29273	0.000911548	0.770275	-1.23169	-1.01727	Cwc25	CWC25 spliceosome-associated protein homolog (S. cerevisiae)	11	biological_process
26889	7.81082	8.24128	8.26039	8.08565	8.20463	8.16475	8.01729	7.78135	7.75336	7.73857	7.76195	7.89168	7.02724	7.64604	6.90351	7.1247	7.44443	7.48316	7.26569	7.09211	7.01551	7.20675	7.12817	6.85311	0.0055036	0.372998	-1.23447	-1.13128	Cln8	ceroid-lipofuscinosis, neuronal 8	8	age-dependent response to oxidative stress /// phospholipid metabolic process /// ceramide metabolic process /// mitochondrial membrane organization /// lysosome organization /// nervous system development /// visual perception /// adult walking behavior /// negative regulation of apoptotic process /// cholesterol metabolic process /// cell death /// associative learning /// adult locomotory beha…
319236	7.91702	7.70448	8.06386	7.79867	7.83288	8.1176	7.76563	7.76186	7.54026	7.67869	7.48655	7.34507	6.95182	7.43754	7.26469	7.30884	7.32119	7.08054	7.02621	7.52041	7.02544	7.34772	6.97089	7.26638	0.0049624	0.795279	-1.2392	-1.02427	Trim12c	tripartite motif-containing 12C	7	biological_process
30785	8.03919	7.99351	7.81862	7.68873	7.96701	7.89773	7.72851	7.62135	7.55556	7.55871	7.32242	7.74204	7.75904	7.98438	8.03122	8.26739	7.73423	7.97401	7.89298	7.86049	8.10408	8.17941	8.57714	8.28231	0.00199745	0.283885	-1.24203	1.14157	Cttnbp2	cortactin binding protein 2	6	actin cytoskeleton organization
77996	6.52296	6.7518	6.79609	6.75348	6.59138	6.73696	6.44587	6.16211	6.46499	6.4268	6.38558	6.38434	7.53109	7.57276	7.48571	7.51711	7.72455	7.2019	7.79136	7.82588	7.61535	7.716	7.08907	7.83933	0.00674756	0.191405	-1.243	1.1024	D730039F16Rik	RIKEN cDNA D730039F16 gene	2	biological_process
110175	6.20397	6.56677	6.70651	6.42089	6.70739	6.39131	6.03729	6.2426	5.99547	6.09561	6.28231	6.46048	5.65202	6.05355	5.85287	6.31469	6.09442	5.83782	5.75607	5.80738	6.0055	5.74235	5.8072	5.76956	0.00938885	0.190937	-1.24301	-1.11179	Ggct	gamma-glutamyl cyclotransferase	6	metabolic process /// release of cytochrome c from mitochondria /// glutathione biosynthetic process
78785	5.59001	5.95745	5.93218	5.89842	5.55727	5.92014	5.50805	5.58818	5.29836	5.4603	5.46729	5.60538	7.93422	7.73395	7.92018	7.76744	7.56806	7.80042	7.69599	7.7614	7.94756	7.73942	8.03584	7.45781	0.00582405	0.866406	-1.24947	-1.01001	Clip4	CAP-GLY domain containing linker protein family, member 4	17	biological_process
724064	5.80716	5.29767	5.48428	5.04068	5.35998	5.64143	5.32487	4.81395	5.03909	5.18089	5.38167	4.93012	5.32167	5.08091	5.14876	5.40184	5.19213	5.25116	5.05528	5.39724	5.13009	5.57824	4.86256	5.51005	0.00859523	0.836246	-1.2542	1.01595	Mir148b	microRNA 148b	15	NA
622307	5.84071	6.1644	6.09777	6.04173	6.22677	6.19543	5.73709	5.80591	6.12992	5.84518	5.63333	5.33851	5.21006	5.64278	5.1204	5.24218	5.66582	5.40606	5.18398	5.03521	5.3452	5.09609	4.85431	4.90603	0.00383661	0.110909	-1.27116	-1.24064	5830473C10Rik	RIKEN cDNA 5830473C10 gene	5	biological_process
211550	8.86434	9.30039	9.58559	9.31627	9.41883	9.40967	9.11239	8.75397	8.96083	8.94657	8.88817	9.11186	8.23261	8.91269	8.24043	8.74153	8.64773	8.58436	8.43586	8.09954	8.43077	8.31032	7.78887	8.60251	0.00885136	0.272497	-1.2777	-1.21581	Tifa	TRAF-interacting protein with forkhead-associated domain	3	I-kappaB kinase/NF-kappaB cascade
494504	8.22473	8.39574	8.56845	8.40375	8.48506	8.41485	8.31903	8.20293	7.78985	7.92547	7.93572	8.19786	8.12572	8.25483	8.12382	7.93129	7.81996	8.33385	7.96803	7.96525	7.96843	7.90747	8.16144	8.02258	0.00325836	0.319997	-1.27776	-1.07131	Apcdd1	adenomatosis polyposis coli down-regulated 1	18	hair follicle development /// Wnt receptor signaling pathway /// negative regulation of Wnt receptor signaling pathway /// astrocyte cell migration
26367	8.82269	8.93572	9.2102	9.28122	9.76439	8.82718	8.76721	8.90488	8.60071	8.72688	8.8485	8.85187	8.83914	9.65361	8.07494	9.02833	9.41057	9.12161	8.92124	8.46657	8.37371	8.52517	7.17276	8.32622	0.00431901	0.01559	-1.28066	-1.65148	Ceacam2	carcinoembryonic antigen-related cell adhesion molecule 2	7	biological_process /// virus-host interaction
15403	6.21108	6.33783	6.00574	6.015	5.92134	6.26793	5.83414	5.66203	5.76693	5.73436	5.66596	5.95316	7.82096	7.25257	7.82728	7.54885	8.46698	7.80578	8.02532	8.25963	7.96623	8.24906	8.01895	7.66639	0.000661456	0.229754	-1.28081	1.18416	Hoxa6	homeobox A6	6	transcription, DNA-dependent /// regulation of transcription, DNA-dependent /// multicellular organismal development /// anterior/posterior pattern specification /// embryonic skeletal system morphogenesis /// embryonic skeletal system development
19283	4.12555	4.64684	4.41673	4.78982	4.54016	4.90743	4.03655	4.28406	3.7958	4.30651	4.31713	4.28734	7.1413	7.33631	7.18483	7.4894	6.61783	7.19281	7.21136	7.16688	7.46572	7.24147	7.71324	7.43017	0.00888071	0.365496	-1.31938	1.15754	Ptprz1	protein tyrosine phosphatase, receptor type Z, polypeptide 1	6	axonogenesis
22139	10.0031	10.1429	10.4756	10.2901	10.4678	10.4607	10.1056	9.93756	9.73388	9.75651	9.81603	10.0605	9.27555	9.36953	8.83587	8.35687	9.96463	9.08342	9.51222	9.50018	9.1904	9.51106	9.55508	8.89738	0.00223877	0.499856	-1.32412	1.15942	Ttr	transthyretin	18	transport /// retinol metabolic process
67484	7.92175	8.33765	8.23546	7.91162	8.62773	8.13915	7.65165	7.74701	7.96135	7.6898	7.44118	7.91543	6.59491	6.98027	6.70081	6.72562	6.86181	6.51671	6.50743	6.67191	6.72998	6.5855	6.79477	6.51442	0.00252552	0.395161	-1.37665	-1.06882	Eepd1	endonuclease/exonuclease/phosphatase family domain containing 1	9	DNA repair /// biological_process
67405	8.3557	8.97657	8.84596	8.66732	9.30077	9.12613	8.48077	8.55752	8.4011	8.25324	8.36329	8.24649	8.66263	8.91665	8.82305	8.55664	8.8673	8.19665	8.73243	8.8712	8.47491	8.59452	7.6792	8.47934	0.00543585	0.433842	-1.40933	-1.14755	Nts	neurotensin	10	regulation of blood vessel size
242681	7.56366	7.52373	7.75004	7.67931	7.67051	7.60488	7.48023	7.04617	6.89694	7.0259	7.13027	7.1699	5.0705	5.22992	4.75112	5.53193	5.52048	5.94113	5.09379	4.95745	5.37135	5.14544	4.89848	5.18793	0.000330793	0.46383	-1.42121	-1.17428	Rab42	RAB42, member RAS oncogene family	4	biological_process
433485	6.0515	6.71993	6.79486	6.84514	6.34574	6.83638	6.16204	5.94339	5.75348	5.95756	6.10914	6.03531	8.68494	8.65252	8.50095	8.5353	8.40673	9.13601	8.57572	8.4343	8.80189	8.4447	8.98644	8.22414	0.00301309	0.505688	-1.52144	-1.05327	Syndig1	synapse differentiation inducing 1	2	intracellular protein transport /// response to biotic stimulus /// positive regulation of synapse assembly /// synaptic vesicle clustering
20592	8.33318	7.85048	8.15139	8.02718	8.33408	8.40252	4.00916	4.48857	4.23244	4.12537	4.35582	4.06634	8.73903	8.52764	8.70119	8.90101	9.11469	8.52246	4.10995	4.07058	4.47159	4.61397	4.15894	4.49192	0	0	-15.6728	-21.5784	Kdm5d	lysine (K)-specific demethylase 5D	Y	oxidation-reduction process /// chromatin modification /// histone H3-K4 demethylation
26900	8.78849	8.62668	8.95421	8.81317	8.72774	8.75892	3.92468	3.97942	3.92873	4.07299	3.91129	3.79242	9.21281	8.84502	9.03877	9.08193	8.92659	9.02762	4.05042	4.02901	4.18038	4.1204	4.1466	3.93303	0	0	-28.706	-30.8134	Ddx3y	DEAD (Asp-Glu-Ala-Asp) box polypeptide 3, Y-linked	Y	NA
22290	8.79539	8.78298	8.87655	8.95928	8.84275	8.87009	3.33681	3.11369	3.55957	3.13872	3.34122	3.08904	8.90991	8.92499	8.94006	8.98732	9.03598	8.91519	3.54226	3.30682	3.45364	3.45152	3.57135	3.53828	0	0	-48.2124	-44.4752	Uty	ubiquitously transcribed tetratricopeptide repeat gene, Y chromosome	Y	in utero embryonic development /// oxidation-reduction process /// heart development /// chromatin modification /// regulation of chromatin silencing /// establishment of protein localization /// cardiac muscle cell contraction
26908	9.28114	8.92247	9.21557	9.38151	9.42685	9.11089	3.52642	3.52145	3.66942	3.52889	3.60209	3.68228	9.5944	9.05534	9.31318	9.7387	9.65107	9.32165	3.99496	3.91866	3.98838	3.73798	3.90659	3.80681	0	0	-49.6817	-46.9643	Eif2s3y	eukaryotic translation initiation factor 2, subunit 3, structural gene Y-linked	Y	translation /// translational initiation
