# Supplementary material for: Sexually dimorphic characteristics of the small intestine and colon of prepubescent C57BL/6 mice
Source: Biol Sex Differ. 2014 Aug 29;5:11. doi: 10.1186/s13293-014-0011-9 (PMC4169057; doi:10.1186/s13293-014-0011-9)
Supplement: Additional file 3: — Genes displaying significant ( p < 0.01) sexually dimorphic expression in the colon. Overview of the expression levels for each individual mice in the SI and colon, FC and Limma p values of the 86 genes displaying significant differential expression between males and females in the colon. [file s13293-014-0011-9-S3.xlsx]

## Sheet: Sheet1
Additional file 3. Genes displaying signigicant (p<0.01) sexually dimorphic expression in the colon
	Log2 transformed values																								Limma raw p		Fold change
	SI												Colon												SI	Colon	SI	Colon	General
EnstrezID	mLF-1	mLF-2	mLF-3	mLF-4	mLF-5	mLF-6	fLF-1	fLF-2	fLF-3	fLF-4	fLF-5	fLF-6	mLF-1	mLF-2	mLF-3	mLF-4	mLF-5	mLF-6	fLF-1	fLF-2	fLF-3	fLF-4	fLF-5	fLF-6	FvsM-LF	FvsM-LF	FvsM-LF	FvsM-LF	Symbol	Description	Chr	GO
213742	4.70395	4.75335	4.39968	4.98196	4.9363	4.73798	11.4532	11.4175	11.4753	11.4986	11.5167	11.3948	4.36166	4.28932	4.28368	4.52485	5.20288	4.49057	11.9642	11.9585	12.0131	12.0285	12.1049	12.1736	0	0	104.485	182.906	Xist	inactive X specific transcripts	X	dosage compensation by inactivation of X chromosome
26908	9.28114	8.92247	9.21557	9.38151	9.42685	9.11089	3.52642	3.52145	3.66942	3.52889	3.60209	3.68228	9.5944	9.05534	9.31318	9.7387	9.65107	9.32165	3.99496	3.91866	3.98838	3.73798	3.90659	3.80681	0	0	-49.6817	-46.9643	Eif2s3y	eukaryotic translation initiation factor 2, subunit 3, structural gene Y-linked	Y	translation /// translational initiation
22290	8.79539	8.78298	8.87655	8.95928	8.84275	8.87009	3.33681	3.11369	3.55957	3.13872	3.34122	3.08904	8.90991	8.92499	8.94006	8.98732	9.03598	8.91519	3.54226	3.30682	3.45364	3.45152	3.57135	3.53828	0	0	-48.2124	-44.4752	Uty	ubiquitously transcribed tetratricopeptide repeat gene, Y chromosome	Y	in utero embryonic development /// oxidation-reduction process /// heart development /// chromatin modification /// regulation of chromatin silencing /// establishment of protein localization /// cardiac muscle cell contraction
26900	8.78849	8.62668	8.95421	8.81317	8.72774	8.75892	3.92468	3.97942	3.92873	4.07299	3.91129	3.79242	9.21281	8.84502	9.03877	9.08193	8.92659	9.02762	4.05042	4.02901	4.18038	4.1204	4.1466	3.93303	0	0	-28.706	-30.8134	Ddx3y	DEAD (Asp-Glu-Ala-Asp) box polypeptide 3, Y-linked	Y	NA
20592	8.33318	7.85048	8.15139	8.02718	8.33408	8.40252	4.00916	4.48857	4.23244	4.12537	4.35582	4.06634	8.73903	8.52764	8.70119	8.90101	9.11469	8.52246	4.10995	4.07058	4.47159	4.61397	4.15894	4.49192	0	0	-15.6728	-21.5784	Kdm5d	lysine (K)-specific demethylase 5D	Y	oxidation-reduction process /// chromatin modification /// histone H3-K4 demethylation
13142	8.34351	8.0935	8.26996	8.50661	8.51224	8.05831	8.39734	8.42834	8.55259	8.51342	8.50401	8.40325	4.71557	4.79206	4.23023	4.43338	4.36192	4.44262	4.22264	3.9891	4.37241	4.03545	3.87346	3.92204	0.0714271	0.00492648	1.12439	-1.34423	Dao	D-amino acid oxidase	5	oxidation-reduction process /// leucine metabolic process /// proline catabolic process /// D-serine catabolic process /// dopamine biosynthetic process /// D-alanine catabolic process /// D-serine metabolic process
22431	4.69428	5.13117	4.94557	4.77486	4.5422	4.83549	4.93103	4.95736	4.57048	4.69775	4.70185	4.92664	6.47016	6.83671	6.67473	6.58573	6.62799	7.36906	6.26186	6.49061	5.88102	5.75529	6.36621	5.76989	0.827871	0.000400309	-1.01612	-1.59466	Wt1	Wilms tumor 1 homolog	2	negative regulation of transcription from RNA polymerase II promoter /// vasculogenesis /// metanephros development /// ureteric bud development /// branching involved in ureteric bud morphogenesis /// kidney development /// mesonephros development /// regulation of organ formation /// transcription, DNA-dependent /// regulation of transcription, DNA-dependent /// regulation of transcription from…
74199	4.26298	4.40816	4.30663	4.28982	4.16745	4.08484	4.23745	4.2732	4.28193	4.45508	4.41236	4.28672	5.87303	6.11756	5.87912	5.44231	5.52003	5.68204	5.3785	5.51043	5.59601	5.23076	5.49245	5.07679	0.308815	0.00893134	1.05055	-1.29372	Vit	vitrin	17	positive regulation of cell-substrate adhesion /// extracellular matrix organization
17224	5.46571	5.64081	6.00527	5.78205	6.29052	5.95892	5.5335	5.91771	5.96399	5.92649	5.28913	6.38349	6.25371	6.58564	6.7069	6.57106	6.20902	6.6527	7.02577	7.6867	7.18857	6.97122	6.42129	7.41112	0.917587	0.00218864	-1.01501	1.53788	Mcpt1	mast cell protease 1	14	proteolysis
58187	4.67699	4.76364	4.73254	5.24596	4.66525	5.07341	5.23085	5.92165	4.88758	4.8422	5.10858	6.25787	6.0553	6.55978	6.10366	6.06459	6.04357	6.39819	6.0973	6.09576	5.89984	5.77206	6.01771	5.66199	0.078074	0.00592463	1.42915	-1.21425	Cldn10	claudin 10	14	NA
17225	5.70448	6.28725	6.40864	6.52172	7.1856	6.66847	5.81818	6.31774	6.43568	6.00245	6.36185	6.87322	6.59489	6.81291	7.33398	6.90384	6.31411	6.92096	7.42938	7.83182	7.40784	7.45302	7.09359	8.0706	0.457751	0.00198243	-1.1182	1.66355	Mcpt2	mast cell protease 2	14	proteolysis
67391	8.36166	8.47275	8.36294	8.59785	8.39693	8.4396	8.22909	8.31677	8.4249	8.1738	8.23381	8.39308	9.19891	9.24249	9.46428	9.44545	9.58567	9.0655	9.65585	9.52654	9.53442	9.53712	9.72573	9.50076	0.0371238	0.00975246	-1.10449	1.18621	Fundc2	FUN14 domain containing 2	X	biological_process
387152	5.64363	5.71564	5.40185	5.1451	5.43466	5.42571	5.60619	5.46064	5.48408	5.48622	5.47971	5.49371	6.89005	6.67949	6.53147	6.6215	6.22923	7.0371	6.30722	5.90709	6.40337	6.50642	6.62137	6.15822	0.618999	0.00758709	1.02858	-1.27237	Mir134	microRNA 134	12	negative regulation of gene expression /// cellular response to amino acid stimulus
19725	6.37653	6.5843	6.29825	6.48803	6.2836	6.39122	6.38962	6.36166	6.22788	6.3776	6.41181	6.32721	7.82099	7.61658	7.44723	7.52957	7.11595	7.94478	7.34212	7.14675	7.26427	7.20616	7.37742	7.24913	0.467265	0.00969046	-1.03839	-1.24391	Rfx2	regulatory factor X, 2 (influences HLA class II expression)	17	transcription, DNA-dependent /// regulation of transcription, DNA-dependent
20743	5.12101	5.04248	5.13557	5.16207	5.01843	5.22156	5.49297	5.42526	5.10873	5.2486	5.16644	5.44212	6.22121	5.83641	6.00723	6.06885	6.27973	6.24896	6.34751	6.27655	6.41019	6.2119	6.21778	6.67291	0.00769186	0.00840973	1.14645	1.1857	Sptbn2	spectrin beta, non-erythrocytic 2	19	vesicle-mediated transport /// synapse assembly /// adult behavior /// synaptic vesicle exocytosis /// cerebellar Purkinje cell layer morphogenesis /// multicellular organism growth
100040220	9.208	9.43958	9.12497	9.37235	9.24525	9.0309	9.04314	9.02104	9.1156	9.03672	9.19728	9.43479	9.90629	9.92814	10.121	10.1463	10.1049	9.78198	10.4296	10.4068	10.088	10.2643	10.1917	10.6221	0.260783	0.00368227	-1.06837	1.26194	Gm9892	eukaryotic translation initiation factor 2, subunit 2 (beta) pseudogene	8	biological_process
22268	6.07566	6.48926	6.10155	6.2358	6.11218	6.07672	6.12955	5.99974	5.73662	5.77516	5.96538	6.50197	6.73726	7.01594	6.53781	6.78437	7.27121	7.74849	6.47025	6.66348	6.35452	5.74958	7.0709	5.72431	0.313246	0.00940183	-1.12023	-1.59882	Upk1b	uroplakin 1B	16	epithelial cell differentiation
100504157	7.08539	7.18683	7.17019	7.1811	7.31179	6.88825	7.19172	6.86443	6.98472	7.16227	7.08492	6.99636	7.8401	8.10021	8.08789	7.89843	7.99419	7.78247	8.20195	8.10433	8.03933	8.08198	8.19598	8.32377	0.189196	0.00960553	-1.06426	1.15456	Gm20091	cytochrome c oxidase, subunit VIIc pseudogene	10	NA
18126	5.01217	5.25016	5.02703	5.02605	4.8107	4.87255	5.12425	5.16559	5.05209	5.09865	5.01285	5.32274	6.56864	6.38028	6.22357	6.32654	5.8599	5.56081	5.66235	5.68383	5.9141	5.52108	5.61136	5.52802	0.146534	0.00193946	1.09398	-1.41405	Nos2	nitric oxide synthase 2, inducible	11	response to hypoxia /// blood vessel remodeling /// defense response to bacterium /// signal transduction /// oxidation-reduction process /// arginine catabolic process /// superoxide metabolic process /// nitric oxide biosynthetic process /// inflammatory response /// G-protein coupled receptor signaling pathway coupled to cGMP nucleotide second messenger /// intracellular protein kinase cascade…
212980	5.64852	5.90984	5.79471	5.69734	5.59735	5.93778	5.69461	5.70435	5.70685	5.6945	5.72727	5.822	6.4242	6.32844	6.72749	6.50835	6.53853	6.58402	6.8823	6.67228	6.64371	6.6424	6.79982	7.17319	0.572396	0.00815845	-1.02763	1.21738	Slc45a3	solute carrier family 45, member 3	1	transport /// biological_process /// transmembrane transport
19153	5.43486	5.41849	5.5103	5.38508	5.41416	5.31687	5.32325	5.35919	5.59943	5.51379	5.52185	5.51129	6.48219	6.51665	6.50616	6.37596	6.30131	6.74113	6.32935	6.11821	6.22439	6.36795	6.28648	6.34855	0.354251	0.00940952	1.04115	-1.15515	Prx	periaxin	7	NA
13386	6.26612	6.00215	5.92997	6.34456	6.34106	6.36417	6.20972	6.33848	5.79102	6.15832	6.19467	6.3288	7.09672	7.49054	7.05435	7.07193	6.83704	7.75484	6.7841	6.87541	6.6216	6.63141	6.7991	6.8906	0.750736	0.00327932	-1.02657	-1.36654	Dlk1	delta-like 1 homolog (Drosophila)	12	embryo development /// post-embryonic development /// cell differentiation /// negative regulation of Notch signaling pathway /// embryonic skeletal system development
60510	5.36406	5.27874	5.29141	5.51029	5.47486	5.44167	5.41811	5.35457	5.45582	5.29752	5.31381	5.47654	6.46688	6.31655	6.28301	6.40315	6.34887	6.79027	6.12874	5.94344	6.28234	6.12542	6.26479	6.1507	0.930175	0.00239396	-1.00517	-1.21887	Syt9	synaptotagmin IX	7	transport /// regulation of insulin secretion /// regulation of calcium ion-dependent exocytosis /// positive regulation of calcium ion-dependent exocytosis
52710	8.74317	8.61817	8.52121	8.75902	8.90877	8.61082	8.61302	8.81494	8.76896	8.79593	8.65089	8.56927	7.96151	8.10099	7.91383	7.96944	7.98949	7.96299	7.67269	7.88529	7.90067	7.81911	7.17493	7.83106	0.898686	0.00932485	1.00601	-1.20504	Slc52a2	solute carrier protein 52, member 2	15	transport /// riboflavin transport
751539	5.79899	5.92042	5.66404	5.94581	5.39118	5.75422	5.5918	5.78709	5.18873	5.64981	5.68685	5.49726	6.6777	6.40048	6.48432	6.45188	6.58212	7.04726	6.33318	6.35221	6.28843	6.22449	6.50935	6.23864	0.0802637	0.00413767	-1.13198	-1.21665	Mir679	microRNA 679	12	NA
668253	4.27424	4.36728	4.26069	4.40429	4.28862	4.27627	4.21416	4.08457	4.21295	4.00266	4.0376	4.40888	3.72114	4.45515	4.63143	4.43038	4.73804	3.38465	5.3443	5.11494	4.99675	4.74154	4.62444	5.20633	0.137128	0.00199969	-1.11092	1.71465	Dleu2	deleted in lymphocytic leukemia, 2	14	biological_process
80885	4.23464	4.48582	4.40262	4.34222	4.29536	4.11828	4.50166	4.25756	4.28389	4.26263	4.49003	4.25762	5.47275	5.17213	5.35405	4.93242	5.25463	5.48829	5.22593	5.06753	4.95195	4.9778	4.78421	4.90011	0.715498	0.00350242	1.02036	-1.22642	Niacr1	niacin receptor 1	5	neutrophil apoptotic process /// apoptotic process /// signal transduction /// G-protein coupled receptor signaling pathway /// positive regulation of neutrophil apoptotic process /// purinergic nucleotide receptor signaling pathway /// negative regulation of lipid catabolic process /// positive regulation of adiponectin secretion
241494	6.77141	6.70439	6.92196	7.01352	6.7523	6.65415	6.82996	6.60139	6.52563	6.49002	6.50167	6.6259	7.31864	7.71379	7.36998	7.5132	7.72341	7.55717	7.32496	7.17527	7.18287	7.38361	7.11975	7.29433	0.0121549	0.00283476	-1.15444	-1.21917	Zfp385b	zinc finger protein 385B	2	biological_process
621967	4.58247	4.40687	4.24504	4.53257	4.47444	4.26557	4.39513	4.84035	4.43169	4.1009	4.31476	4.29174	4.87432	5.01675	4.98313	5.05693	4.85455	5.06275	5.27282	5.07348	5.05146	5.11863	5.21795	5.31381	0.808008	0.00631062	-1.01541	1.14866	Gm6272	predicted pseudogene 6272	5	NA
50878	5.30629	5.15177	5.32248	5.16127	5.24861	5.24094	4.96455	5.1393	5.02443	5.18385	5.13396	5.14741	5.84873	5.78274	5.92153	6.03232	5.93592	6.23938	5.50946	5.9716	5.72561	5.69801	5.75476	5.66658	0.0213931	0.00433317	-1.10163	-1.18026	Stag3	stromal antigen 3	5	chromosome segregation /// cell cycle /// male meiosis sister chromatid cohesion /// female meiosis sister chromatid cohesion /// meiosis
52250	6.28006	6.53017	6.66232	6.36157	6.28768	6.24791	6.34575	6.35959	6.21661	6.31232	6.52821	6.35565	7.0773	7.1102	7.23498	7.13714	6.99622	7.35015	6.84494	6.89791	6.97298	6.82515	7.11676	7.00881	0.641406	0.0088605	-1.02949	-1.15394	Reep1	receptor accessory protein 1	6	protein insertion into membrane /// endoplasmic reticulum tubular network organization
620883	7.35208	7.43867	7.58477	7.39976	7.45476	7.00157	7.14079	7.12513	7.39776	6.96075	7.0991	7.4496	6.53929	7.22314	7.71949	7.56841	7.77227	6.97131	8.18591	7.84034	7.67524	7.46291	7.72953	7.85984	0.121277	0.00705901	-1.13007	1.40767	Gm12696	predicted gene 12696	4	NA
57429	4.65639	4.45257	4.69866	4.57886	4.58934	4.4505	4.41867	4.50627	4.89768	4.55348	4.49692	4.40312	5.46387	5.29315	5.36429	5.24773	5.19398	5.4266	4.97916	5.05614	4.97223	5.08843	5.14495	4.92286	0.797669	0.00420813	-1.0175	-1.23483	Sult5a1	sulfotransferase family 5A, member 1	8	biological_process
29820	6.81677	6.99255	6.84345	7.05432	6.70461	6.90639	6.97712	6.85812	6.69281	6.9206	6.77898	7.00999	7.59997	7.80419	7.52344	7.7039	7.48651	7.71849	7.51349	7.29348	7.56243	7.21053	7.31441	7.09775	0.885765	0.00971671	-1.00934	-1.23748	Tnfrsf19	tumor necrosis factor receptor superfamily, member 19	14	hair follicle development /// positive regulation of I-kappaB kinase/NF-kappaB cascade
387229	5.20355	5.24016	5.52197	5.6004	5.07552	5.36744	5.59268	5.26792	5.01672	5.50399	5.02708	5.07538	5.88546	6.03768	5.97476	6.0403	5.90991	6.21482	5.66391	5.76455	5.74802	5.67669	5.65501	5.56648	0.45847	0.000582136	-1.06256	-1.25822	Mir99a	microRNA 99a	16	cellular response to amino acid stimulus /// hematopoietic stem cell differentiation /// cellular hyperosmotic salinity response
18162	8.08382	8.12196	8.12569	8.27207	8.03788	7.96838	8.03577	7.95804	7.90822	7.4877	7.88135	8.19875	7.43305	7.80941	7.55977	7.69309	7.73462	8.3258	7.43564	7.30125	7.58045	7.10525	7.45106	7.22876	0.0409173	0.00863691	-1.14076	-1.32766	Npr3	natriuretic peptide receptor 3	15	skeletal system development /// osteoclast proliferation /// positive regulation of urine volume /// adenylate cyclase-inhibiting G-protein coupled receptor signaling pathway /// negative regulation of adenylate cyclase activity /// phospholipase C-activating G-protein coupled receptor signaling pathway /// regulation of blood pressure /// phosphatidylinositol-mediated signaling /// pancreatic ju…
22289	8.71067	8.72952	8.85641	8.82633	8.88218	8.7253	9.50388	9.26656	9.47865	9.46524	9.54143	9.46361	8.71828	8.74026	9.03432	8.84259	8.94151	8.66662	9.51827	9.46312	9.44775	9.53208	9.38255	9.48093	6.14175e-13	6.2137e-12	1.58538	1.56575	Kdm6a	lysine (K)-specific demethylase 6A	X	oxidation-reduction process /// chromatin modification
217335	6.46159	6.37316	6.50805	6.10075	6.30375	6.31916	6.31526	6.54824	6.34359	6.28816	6.32382	6.2681	7.10399	7.12839	7.07225	7.08797	7.02176	6.97549	6.91158	6.90297	6.94523	6.93185	6.91056	6.93715	0.958811	0.00440857	1.00239	-1.10325	Fbf1	Fas (TNFRSF6) binding factor 1	11	apical junction assembly /// establishment of epithelial cell polarity
18383	7.06179	7.04206	7.08228	7.24954	7.10215	7.25006	6.93877	6.91364	6.68322	6.93712	7.00534	7.25317	7.84507	7.73516	7.67743	7.82716	7.58607	7.88833	7.46621	7.58903	7.63298	7.39669	7.44192	7.2124	0.0669615	0.000921519	-1.12983	-1.23399	Tnfrsf11b	tumor necrosis factor receptor superfamily, member 11b (osteoprotegerin)	15	apoptotic process /// signal transduction /// extracellular matrix organization /// negative regulation of odontogenesis of dentin-containing tooth /// negative regulation of bone resorption
67683	6.83361	6.77661	6.89741	6.90906	7.08243	7.12833	7.22842	7.12068	7.23617	7.07146	7.31045	7.15967	7.56277	7.42974	7.64359	7.47472	7.37487	7.58176	7.97049	7.68352	7.72329	7.509	7.85732	7.7917	0.00104894	0.000842731	1.18913	1.1848	Pbdc1	polysaccharide biosynthesis domain containing 1	X	biological_process
723819	6.46793	6.40349	6.33959	6.05426	6.27774	6.1621	6.45894	6.33429	6.33848	6.33987	6.17973	6.19082	7.13474	6.96409	6.89639	6.70421	6.96053	7.22057	6.54993	6.81437	6.81193	6.51186	6.65946	6.87042	0.773306	0.00295844	1.01595	-1.21175	Mir181c	microRNA 181c	8	hematopoietic stem cell differentiation /// cellular response to lipopolysaccharide
76646	4.4095	4.49199	4.60315	4.25794	4.22651	4.27783	4.42686	4.3649	4.52412	4.58236	4.41303	4.16793	5.2143	4.85766	5.02131	4.86599	4.74815	5.29824	4.55302	4.88984	4.62634	4.78207	4.73376	4.91219	0.716511	0.00990819	1.02483	-1.19037	Wdr38	WD repeat domain 38	2	biological_process
328258	4.28147	4.16222	4.32063	4.31684	4.29073	4.38364	4.30596	4.1705	4.31317	4.23212	4.4048	4.32619	4.97394	5.00045	4.74606	4.90445	4.95533	5.04536	4.71541	4.6235	4.80387	4.87902	4.70115	4.85369	0.992575	0.00922981	-1.00032	-1.12883	Slc25a48	solute carrier family 25, member 48	13	transport /// biological_process
269870	5.84968	5.98171	5.95882	5.91467	6.01296	5.79538	6.01167	5.89557	5.82755	5.77365	5.95479	5.86865	6.73289	6.46324	6.54942	6.41995	6.45677	6.75134	6.24234	6.20045	6.31625	6.40892	6.36348	6.3472	0.624665	0.00180071	-1.02117	-1.18852	Zfp446	zinc finger protein 446	7	transcription, DNA-dependent /// regulation of transcription, DNA-dependent /// biological_process
751537	4.95906	4.68489	5.03928	4.91418	4.71866	4.92737	4.95877	5.24447	4.67144	4.91382	5.05565	4.78593	5.4966	5.31693	5.62229	5.39156	5.41588	5.71964	5.15493	5.1463	5.38272	5.48909	4.994	5.32184	0.444953	0.00958917	1.04568	-1.18564	Mir497	microRNA 497	11	response to oxygen levels
20935	6.69827	6.68753	6.87126	6.7385	6.80613	6.42193	6.64946	6.68642	6.60793	6.74285	6.81015	6.64828	7.02498	7.08141	6.99143	6.91253	7.1209	7.25464	7.38398	7.19855	7.39229	7.5459	6.9875	7.29944	0.842919	0.00454214	-1.00911	1.17851	Surf6	surfeit gene 6	2	ribosome biogenesis /// ribosome assembly
72404	7.6344	7.70885	7.8098	7.81004	7.6952	7.73519	7.77008	7.7093	7.95356	7.74713	7.89053	7.745	8.05302	8.09333	8.14832	8.27869	8.39308	7.8608	8.45045	8.41661	8.34615	8.44582	8.0754	8.50039	0.217777	0.00432058	1.04997	1.17658	Wdr44	WD repeat domain 44	X	regulation of cell migration
236604	8.00682	8.10846	7.92382	7.99253	7.96981	8.12768	8.33596	8.49465	8.17446	8.23583	8.24076	8.09455	7.32361	7.66298	7.42457	7.87774	7.74372	7.58078	7.91815	8.01129	7.90311	8.21782	7.59638	8.05835	0.00265895	0.00596267	1.18196	1.27334	Pisd-ps1	phosphatidylserine decarboxylase, pseudogene 1	11	NA
74284	4.94974	4.78767	5.05329	4.75318	4.92832	4.647	4.78677	4.9928	4.7318	4.57679	5.02098	4.86235	5.58359	5.39759	5.60476	5.3346	5.38093	5.25436	5.19922	5.22698	5.03878	4.92403	4.89162	5.28726	0.755461	0.000638166	-1.01721	-1.25817	1700086L19Rik	RIKEN cDNA 1700086L19 gene	12	biological_process
17005	5.6663	5.46591	5.75486	5.52742	5.67453	5.34035	5.50898	5.74782	5.58468	5.68953	5.65477	5.60493	6.10689	6.20014	6.11053	6.23439	6.17958	6.35591	5.93591	5.84937	5.96935	6.08491	6.17981	5.90279	0.368635	0.00396729	1.04263	-1.1574	Ltk	leukocyte tyrosine kinase	2	apoptotic process /// transmembrane receptor protein tyrosine kinase signaling pathway /// protein phosphorylation /// cell proliferation /// positive regulation of neuron projection development /// phosphatidylinositol 3-kinase cascade /// phosphorylation /// cellular response to retinoic acid
16858	4.55502	4.5093	4.83196	4.6617	4.71145	4.46019	4.67971	4.49259	4.71626	4.59134	4.76487	4.85366	5.33719	5.15485	4.99035	5.00011	5.17322	5.65114	4.91877	5.04321	4.98979	4.86051	4.8368	4.81431	0.50525	0.0031354	1.04353	-1.23734	Lgals7	lectin, galactose binding, soluble 7	7	apoptotic process /// biological_process
246229	8.02814	7.95012	8.09387	7.92813	7.97619	7.93439	7.9441	7.54125	7.87241	7.97318	7.92887	7.80764	8.30595	8.31996	8.46591	8.33869	8.4091	8.19444	8.49605	8.60183	8.41708	8.48409	8.39922	8.50626	0.0473673	0.00557359	-1.10234	1.10579	Bivm	basic, immunoglobulin-like variable motif containing	1	biological_process
625409	8.41318	8.40689	8.42828	8.51223	8.55594	8.52965	8.2454	8.30176	8.28647	8.17635	8.31229	8.16604	8.35001	8.58565	8.82217	8.74465	8.74119	8.32785	8.92302	8.95863	8.58635	8.81558	9.01346	8.98893	0.00301584	0.00644754	-1.16984	1.21904	Gm6581	predicted gene 6581	9	NA
210108	6.26023	6.21844	5.87723	5.96566	6.37508	5.82508	6.03408	6.0111	6.0779	6.06968	6.10763	5.7727	5.75891	5.49004	5.70987	5.71585	5.76679	5.83646	5.498	5.47027	5.68416	5.52421	5.53237	5.54909	0.464889	0.00751377	-1.0532	-1.12504	D130043K22Rik	RIKEN cDNA D130043K22 gene	13	neuron migration /// multicellular organismal development /// nervous system development /// negative regulation of dendrite development
18762	8.09856	8.2686	8.38347	8.15473	8.07944	8.0296	8.4516	8.29042	7.98841	8.392	8.28689	8.37927	8.14309	8.12055	7.98626	7.90476	7.98137	8.44166	7.74748	7.80531	7.59288	7.91517	7.5399	7.78599	0.116163	0.00124952	1.09356	-1.28802	Prkcz	protein kinase C, zeta	4	microtubule cytoskeleton organization /// positive regulation of cell-matrix adhesion /// signal transduction /// intracellular signal transduction /// protein phosphorylation /// inflammatory response /// establishment of cell polarity /// cell surface receptor signaling pathway /// long-term memory /// negative regulation of apoptotic process /// positive regulation of cell proliferation /// in…
17768	7.41268	7.26631	7.48046	7.52191	7.37557	7.49072	7.49388	7.59559	7.28497	7.2422	7.46057	7.76341	8.05634	7.80172	7.77619	7.89204	8.08373	7.91928	7.72292	7.86368	7.84579	7.49377	7.71948	7.48641	0.518329	0.00609068	1.03442	-1.17518	Mthfd2	methylenetetrahydrofolate dehydrogenase (NAD+ dependent), methenyltetrahydrofolate cyclohydrolase	6	metabolic process /// oxidation-reduction process /// one-carbon metabolic process /// folic acid-containing compound biosynthetic process /// tetrahydrofolate metabolic process
80744	6.9801	7.01978	7.12596	6.87888	6.84114	6.95104	6.97869	6.96445	7.04887	6.92866	7.17827	7.03297	7.2774	7.2185	7.05393	7.48668	7.30239	6.86508	7.61428	7.53653	7.53787	7.31382	7.37976	7.47859	0.452846	0.00562371	1.03946	1.21096	Cwc22	CWC22 spliceosome-associated protein homolog (S. cerevisiae)	2	mRNA processing /// RNA splicing /// RNA metabolic process
319818	5.51211	5.40068	5.65676	5.49919	5.11128	5.30871	5.35945	5.4849	5.69594	5.53171	5.45163	5.57561	5.98259	5.75017	5.86265	5.73938	5.78186	6.19172	5.55049	5.7628	5.70853	5.72908	5.67123	5.42624	0.28305	0.00709492	1.07308	-1.18373	A930011G23Rik	RIKEN cDNA A930011G23 gene	5	biological_process
20591	8.96517	8.91627	8.92726	8.84751	9.00353	8.86605	9.30567	9.35979	9.38561	9.24168	9.25885	9.40163	9.0981	9.06921	9.14505	9.13984	9.22389	9.26558	9.58198	9.52084	9.49865	9.52828	9.41166	9.51852	7.97433e-11	4.7146e-08	1.3237	1.27725	Kdm5c	lysine (K)-specific demethylase 5C	X	negative regulation of transcription from RNA polymerase II promoter /// oxidation-reduction process /// transcription, DNA-dependent /// regulation of transcription, DNA-dependent /// chromatin modification /// histone H3-K4 demethylation
211228	4.70116	4.62874	4.82797	4.83388	4.87798	4.75499	4.79562	4.76114	5.03337	4.68804	4.62814	4.82812	4.99458	4.69489	4.93203	4.62517	4.77556	5.14822	4.99957	5.18318	5.45893	5.17326	5.30273	5.08602	0.820534	0.0080657	1.01276	1.26477	Lrrc25	leucine rich repeat containing 25	8	biological_process
211151	9.034	9.21526	9.09551	9.30857	9.25908	9.17166	9.07323	9.04009	9.23648	9.17895	9.21652	9.19446	9.3899	9.45051	9.66097	9.54858	9.54613	9.39315	9.55774	9.73432	9.57903	9.65189	9.66548	9.64704	0.640781	0.00861748	-1.01682	1.1027	Churc1	churchill domain containing 1	12	transcription, DNA-dependent /// regulation of transcription, DNA-dependent /// multicellular organismal development /// mesoderm development /// positive regulation of transcription, DNA-dependent /// positive regulation of transcription from RNA polymerase II promoter
26410	6.32516	5.95508	6.55483	6.53725	6.16269	6.30562	6.37886	6.04377	6.12185	6.26195	6.03094	6.23289	6.62953	6.57161	6.49938	6.43115	6.70662	6.84498	6.22084	6.56341	6.36465	6.36677	6.41562	6.17072	0.18673	0.00666891	-1.09308	-1.20042	Map3k8	mitogen-activated protein kinase kinase kinase 8	18	signal transduction /// protein phosphorylation /// cell cycle /// phosphorylation
100526546	4.25776	4.44064	4.56519	4.28285	4.27446	4.35836	4.34149	4.36322	4.23986	3.85965	4.21607	3.88568	4.42207	4.3823	4.33015	4.46106	4.13862	4.13628	4.16707	3.74626	3.97361	4.13269	3.84736	3.93204	0.0713234	0.00126346	-1.15846	-1.27036	Mir3068	microRNA 3068	12	NA
100038378	4.87082	4.8553	4.77358	4.70261	4.77591	4.5793	4.85388	4.94168	4.65416	4.88795	4.82934	4.65329	5.18995	5.22002	5.24542	5.07516	5.26009	5.42476	5.06835	4.97809	4.94201	4.7299	4.9481	5.05863	0.585096	0.00454156	1.03082	-1.21564	Gm10433	predicted gene 10433	12	NA
107094	7.00183	6.84901	6.7767	6.52487	6.81241	6.43729	6.77521	6.84556	6.91133	6.66216	6.66488	6.74455	7.32867	7.13474	7.14627	7.23827	6.98712	7.03189	7.02858	6.94771	6.92195	6.64376	7.022	6.89518	0.67729	0.00638062	1.02356	-1.1766	Rrp12	ribosomal RNA processing 12 homolog (S. cerevisiae)	19	biological_process
16399	5.48555	5.73442	5.38249	5.47456	5.49555	5.24552	5.72562	5.86382	5.36575	5.56237	5.53151	5.40088	6.12658	5.68136	5.5946	5.79725	5.80101	5.99998	5.62115	5.5758	5.37074	5.61052	5.41758	5.72886	0.211364	0.00497434	1.07572	-1.21365	Itga2b	integrin alpha 2b	11	positive regulation of leukocyte migration /// cell adhesion /// cell-matrix adhesion /// integrin-mediated signaling pathway /// platelet aggregation
73660	5.2413	5.38547	5.42081	5.28127	5.00919	5.12976	5.45037	5.42465	5.49675	5.76247	5.67279	5.3189	5.28401	5.44199	5.28963	5.22164	5.36635	5.36419	5.01114	5.18674	4.85405	4.95557	5.22205	5.19962	0.00663898	0.00626875	1.21113	-1.19453	Cabp4	calcium binding protein 4	19	visual perception /// phototransduction /// photoreceptor cell morphogenesis /// retinal cone cell development /// retinal bipolar neuron differentiation
12286	6.81379	6.96513	6.62388	6.70701	6.72243	6.84668	6.83108	7.02755	6.66443	6.71956	6.88352	7.08095	7.15356	7.33196	7.05387	7.27591	7.15074	7.39551	6.95871	7.02251	7.16711	7.03695	7.03723	7.0142	0.282495	0.0039351	1.06292	-1.13877	Cacna1a	calcium channel, voltage-dependent, P/Q type, alpha 1A subunit	8	sulfur amino acid metabolic process /// cell growth /// glucose metabolic process /// transport /// ion transport /// calcium ion transport /// elevation of cytosolic calcium ion concentration /// gamma-aminobutyric acid signaling pathway /// synaptic transmission /// neuron-neuron synaptic transmission /// neuromuscular synaptic transmission /// neurological system process /// synapse assembly /…
228829	7.14533	7.13492	7.26076	7.04973	7.09858	7.23851	7.19972	7.36097	7.26321	7.20936	7.09875	7.00151	7.76286	7.48381	7.59756	7.58638	7.50472	7.68975	7.36854	7.44302	7.55869	7.32532	7.41484	7.38601	0.554725	0.00470782	1.02405	-1.13927	Phf20	PHD finger protein 20	2	transcription, DNA-dependent /// regulation of transcription, DNA-dependent /// chromatin modification /// histone H4-K5 acetylation /// histone H4-K8 acetylation /// histone H4-K16 acetylation
67224	8.63124	8.44231	8.46788	8.4393	8.36703	8.23536	8.44243	8.54084	8.43114	8.35098	8.30772	8.33792	8.18968	8.24671	8.12443	8.08036	8.33375	8.13206	8.02575	8.02592	8.05913	8.19315	7.96074	7.80054	0.666121	0.00768361	-1.02008	-1.12789	Med29	mediator complex subunit 29	7	transcription, DNA-dependent /// regulation of transcription, DNA-dependent /// biological_process
109052	4.40452	4.1491	4.37844	4.2998	4.40948	4.43093	4.48898	4.51671	4.28661	4.50597	4.44574	4.46436	4.62797	4.82855	4.90673	4.66229	4.76828	5.01665	4.56462	4.74075	4.63925	4.65438	4.57023	4.58164	0.105512	0.00649405	1.07625	-1.13022	Krt75	keratin 75	15	NA
58244	8.55229	8.40493	8.53624	8.57889	8.4099	8.42713	8.49408	8.52283	8.48168	8.44637	8.4015	8.39517	8.99868	8.87737	8.92304	8.78521	8.88544	8.95976	8.80771	8.86934	8.75381	8.75599	8.69406	8.63422	0.550221	0.00753499	-1.01957	-1.11142	Stx6	syntaxin 6	1	vesicle-mediated transport /// vesicle fusion /// transport /// intracellular protein transport /// endosome organization /// protein transport /// retrograde transport, endosome to Golgi /// Golgi vesicle transport
17084	8.47737	8.28024	8.37374	8.51464	8.49047	8.51781	8.50107	8.31112	8.52676	8.52036	8.56994	8.45554	7.90347	8.03332	8.34676	8.11672	8.08202	8.23225	8.25395	8.69064	8.24078	8.44978	8.62964	8.19888	0.572402	0.00761643	1.02699	1.22393	Ly86	lymphocyte antigen 86	13	inflammatory response /// innate immune response
100504156	4.75295	4.75833	4.87681	4.65208	4.73252	4.78142	4.57875	4.56845	4.82192	4.94518	4.7083	4.60475	5.17128	4.58174	4.70025	4.43594	4.69591	4.88756	4.49244	4.30002	4.48901	4.35362	4.54552	4.55489	0.451223	0.00697424	-1.03847	-1.22224	Fam181a	family with sequence similarity 181, member A	12	biological_process
654805	4.45141	4.33461	4.52081	4.6086	4.45535	4.15326	4.69112	4.30521	4.59911	4.25007	4.50671	4.42515	4.99047	4.84729	4.46818	4.54242	4.49388	4.93176	4.47997	4.40476	4.42998	4.51077	4.47759	4.46589	0.598756	0.00969576	1.0297	-1.1899	F930015N05Rik	RIKEN cDNA F930015N05 gene	11	NA
69129	6.9352	6.86887	7.00189	6.82165	6.93793	6.79901	6.98161	6.98453	6.72541	6.87187	6.76239	6.75365	7.14236	6.71548	6.76565	6.9034	6.81497	7.14659	6.72772	6.81736	6.70082	6.51058	6.2072	6.76525	0.507485	0.0032223	-1.03348	-1.2254	Pex11c	peroxisomal biogenesis factor 11 gamma	8	peroxisome fission /// regulation of peroxisome size
16618	4.47881	4.56595	4.44878	4.49844	4.41925	4.3351	4.83218	4.69392	4.40365	4.53593	4.62165	4.62775	4.43303	4.29293	4.10357	4.25624	4.16018	4.16102	4.40247	4.43545	4.36982	4.56308	4.64916	4.82064	0.0895734	0.000398091	1.11842	1.23594	Klk1b26	kallikrein 1-related petidase b26	7	brain renin-angiotensin system /// proteolysis /// zymogen activation
54635	8.53799	8.40544	8.39664	8.65186	8.38839	8.54489	8.47796	8.4911	8.62725	8.493	8.58127	8.52453	8.77498	8.95069	8.878	8.9009	8.68388	9.07129	8.68305	8.70182	8.81638	8.6688	8.69876	8.64266	0.408572	0.00371311	1.03167	-1.12874	Pdgfc	platelet-derived growth factor, C polypeptide	3	activation of transmembrane receptor protein tyrosine kinase activity /// multicellular organismal development /// organ morphogenesis /// positive regulation of cell proliferation /// cellular response to amino acid stimulus /// positive regulation of DNA replication /// platelet-derived growth factor receptor signaling pathway /// positive regulation of fibroblast proliferation /// regulation o…
258153	4.87618	4.55668	4.58506	4.62083	4.70647	4.51944	4.65805	4.94643	4.60915	4.57463	4.74441	4.68862	5.02735	4.87474	4.9184	4.89207	4.90694	5.00063	4.68905	4.69072	4.63289	4.65963	4.85639	5.02702	0.401156	0.00556978	1.04206	-1.13085	Olfr412	olfactory receptor 412	11	protein import into nucleus, translocation /// signal transduction /// G-protein coupled receptor signaling pathway /// sensory perception of smell /// response to stimulus /// detection of chemical stimulus involved in sensory perception of smell
13205	10.6417	10.6942	10.7249	10.6759	10.6361	10.5006	10.6972	10.784	11.0073	10.9311	10.9045	10.8002	10.7726	10.7672	10.72	10.8602	10.6609	10.59	11.0415	10.997	10.9892	10.9928	10.8411	10.8884	0.000107872	6.17352e-05	1.15548	1.17273	Ddx3x	DEAD/H (Asp-Glu-Ala-Asp/His) box polypeptide 3, X-linked	X	ribosome biogenesis /// chromosome segregation /// metabolic process /// response to virus /// apoptotic process /// ATP catabolic process /// transcription, DNA-dependent /// regulation of transcription, DNA-dependent /// regulation of translation /// intracellular protein kinase cascade /// negative regulation of apoptotic process /// extrinsic apoptotic signaling pathway via death domain recep…
242691	6.05315	5.98385	6.03983	5.79332	5.96645	5.89098	5.9803	6.1189	5.78711	5.85679	5.90831	5.86204	5.76803	5.84909	5.82374	5.88957	5.73656	6.04787	5.65823	5.71349	5.68066	5.63022	5.68692	5.64939	0.631312	0.00666064	-1.02505	-1.13497	Gpatch3	G patch domain containing 3	4	biological_process
56428	10.8603	10.8894	10.7598	10.8571	10.9829	10.8442	10.7533	10.7675	10.8582	10.7745	10.8655	10.9205	10.5735	10.7148	10.8295	10.798	10.8424	10.3055	10.925	10.9165	10.8693	10.8869	11.0138	10.7804	0.372082	0.0094774	-1.0298	1.16584	Mtch2	mitochondrial carrier homolog 2 (C. elegans)	2	transport
100126244	4.26394	4.25246	4.3694	4.11265	4.32477	4.31634	4.22294	4.40287	4.15102	4.29961	4.11144	4.20655	4.1679	4.3743	4.23916	4.38822	4.08194	4.24291	4.33448	4.42069	4.43652	4.31086	4.35415	4.65555	0.502394	0.00789605	-1.02872	1.12477	Gm13262	predicted gene 13262	2	NA
74393	6.19847	6.24194	6.45641	6.36382	6.21159	6.09609	6.19053	6.28402	6.06546	6.12872	6.21437	6.15207	6.47456	6.46115	6.37763	6.34935	6.4306	6.3102	6.17372	6.25041	6.10107	6.15578	6.16773	6.28453	0.142158	0.0044149	-1.06353	-1.15806	Map10	microtubule-associated protein 10	8	biological_process
641361	4.45868	4.4875	4.51413	4.34468	4.53627	4.50381	4.43261	4.52675	4.46145	4.58178	4.5633	4.51816	4.29191	4.1876	4.32671	4.30764	4.34635	4.31202	4.41012	4.52144	4.41091	4.37183	4.51065	4.55171	0.428782	0.00176501	1.02799	1.12304	Pinlyp	phospholipase A2 inhibitor and LY6/PLAUR domain containing	7	biological_process /// negative regulation of catalytic activity
210029	8.85459	8.97137	8.87081	8.96979	8.97607	8.81067	9.02008	8.96241	8.94126	8.98825	8.87716	8.87656	9.04346	9.03704	9.17694	9.10861	9.12555	8.94645	8.94971	9.01477	8.8551	8.83211	8.76723	8.92776	0.623661	0.00779828	1.02484	-1.13437	Metrnl	meteorin, glial cell differentiation regulator-like	11	biological_process
