# Supplementary material for: Sexually dimorphic characteristics of the small intestine and colon of prepubescent C57BL/6 mice
Source: Biol Sex Differ. 2014 Aug 29;5:11. doi: 10.1186/s13293-014-0011-9 (PMC4169057; doi:10.1186/s13293-014-0011-9)
Supplement: Additional file 4: — Chromosomal localization of sexually dimorphic genes in the SI and colon. Overview of the absolute and relative frequency of sexually dimorphic genes on the chromosomes. [file s13293-014-0011-9-S4.xlsx]

## Sheet: Sheet1
Additional file 4.: Chromosomal localization of sexually dimorphic genes in the SI and colon
		Absolute number				Relative number (%)
		SI		Colon		SI		Colon
Chr	Total in selection	♂-dom	♀-dom	♂-dom	♀-dom	♂-dom	♀-dom	♂-dom	♀-dom
1	663	6	11	1	2	0.904977	1.65913	0.15083	0.301659
2	851	5	12	5	4	0.587544	1.41011	0.587544	0.470035
3	527	4	4	1	0	0.759013	0.759013	0.189753	0
4	675	5	11	2	1	0.740741	1.62963	0.296296	0.148148
5	659	10	13	4	1	1.51745	1.97269	0.60698	0.151745
6	554	8	6	2	0	1.44404	1.08303	0.361011	0
7	907	6	16	5	2	0.661521	1.76406	0.551268	0.220507
8	566	4	10	5	2	0.706714	1.76678	0.883392	0.353357
9	613	6	7	0	1	0.978793	1.14192	0	0.163132
10	530	4	7	0	1	0.754717	1.32075	0	0.188679
11	917	6	15	7	1	0.654308	1.63577	0.763359	0.109051
12	399	2	9	7	1	0.501253	2.25564	1.75439	0.250627
13	398	3	1	2	1	0.753769	0.251256	0.502513	0.251256
14	379	2	3	2	3	0.527704	0.791557	0.527704	0.791557
15	440	4	10	4	0	0.909091	2.27273	0.909091	0
16	326	2	5	2	0	0.613497	1.53374	0.613497	0
17	550	3	11	2	0	0.545455	2	0.363636	0
18	273	7	4	1	0	2.5641	1.4652	0.3663	0
19	374	3	9	2	1	0.802139	2.40642	0.534759	0.26738
X	340	4	13	0	7	1.17647	3.82353	0	2.05882
Y	6	4	0	4	0	66.6667	0	66.6667	0
?	11 NA probes
