# Supplementary material for: Sexually dimorphic characteristics of the small intestine and colon of prepubescent C57BL/6 mice
Source: Biol Sex Differ. 2014 Aug 29;5:11. doi: 10.1186/s13293-014-0011-9 (PMC4169057; doi:10.1186/s13293-014-0011-9)
Supplement: Additional file 7: — Genes displaying significant ( p < 0.01) sexually dimorphic expression in the SI, colon and/or liver of 2-week-old C57BL/6 mice. Overview of the 507 genes displaying significant differential expression between males and females in the SI, colon and/or liver of 2-week-old mice and their chromosomal localization. [file s13293-014-0011-9-S7.ods]

## Sheet: Sheet1
Additional file 7: Genes displaying significant (p<0.01) sexually dimorphic expression in the SI, colon and/or liver of 2-week-old C57BL/6 mice
All sexually dimorphic genes^	SI	Colon	Liver	Chr
Ddx3x	*	*	*	X
Ddx3y	*	*	*	Y
Eif2s3y	*	*	*	Y
Kdm5c	*	*	*	X
Kdm5d	*	*	*	Y
Kdm6a	*	*	*	X
Pisd-ps1	*	*	*	11
Uty	*	*	*	Y
Xist	*	*	*	X
Cecr2	*		*	6
Dennd1c	*		*	17
Zbtb42	*		*	12
Cabp4	*	*		19
Gm6581	*	*		9
Pbdc1	*	*		X
Sptbn2	*	*		19
Aars			*	8
Aarsd1			*	11
Abca8b			*	11
Abcg1	*			17
Acad12	*			5
Acer3	*			7
Adam11			*	11
Adam8	*			7
Adamts10			*	17
Adck3	*			1
Adh5	*			3
Adipor2			*	6
Adra1a	*			14
Adrb1			*	19
Adrb2	*			18
Adssl1	*			12
Ahr	*			12
Aim1l	*			4
Aldh1a3	*			7
Alox5	*			6
Alox5ap	*			5
Als2			*	1
Als2cr12	*			1
Alx1	*			10
Apcdd1	*			18
Aqp5			*	15
Arhgap15	*			2
Arl5a			*	2
Asah1	*			8
Asxl3	*			18
Atp10d	*			5
Atp1b2			*	11
Atp6v0d2			*	4
Azin1			*	15
BC025920			*	10
BC089491	*			7
Bcl7a			*	5
Bcorl1	*			X
Bet1	*			6
Bivm		*		1
Bmp7	*			2
Btbd11			*	10
Btbd6	*			12
Btk	*			X
C8a			*	4
Cabp2	*			19
Cacna1a		*		8
Cacna1e			*	1
Cadm3	*			1
Camkk2	*			5
Camsap3			*	8
Ccdc18	*			5
Ccdc58			*	16
Ccdc85a	*			11
Ccl11	*			11
Ccnjl			*	11
Ccr3	*			9
Cd22	*			7
Cd300ld	*			11
Cdc14b			*	13
Cdc34			*	10
Cdkl2	*			5
Ceacam2	*			7
Ces4a			*	8
Chordc1	*			9
Churc1		*		12
Cldn10		*		14
Cldn6	*			17
Clip4	*			17
Cln8	*			8
Clstn2			*	9
Cmah			*	13
Cops5			*	1
Cops8			*	1
Cox6b2	*			7
Cpsf2			*	12
Crlf2			*	5
Csgalnact1			*	8
Ctrc	*			4
Cttnbp2	*			6
Cul5			*	9
Cwc22		*		2
Cwc25	*			11
Cxcr4	*			1
Cybb	*			X
Cyfip2	*			11
Cyp1b1	*			17
Cyp2c66	*			19
Cyp4b1	*			4
Cyp4f18	*			8
Cyth4	*			15
D030046N08Rik	*			18
D11Wsu99e			*	11
D130043K22Rik		*		13
D730039F16Rik	*			2
Dao		*		5
Dennd3	*			15
Dhx36			*	3
Dip2c	*			13
Dleu2		*		14
Dlk1		*		12
Dll4	*			2
Dnajb9	*			12
Dnajc30	*			5
Dnajc8	*			4
Dock2	*			11
Dtx2			*	5
Dyrk1b			*	7
Dyrk3	*			1
Echdc2	*			4
Edem2	*			2
Eepd1	*			9
Egf	*			3
Egfl8			*	17
Eif3d			*	15
Eif4ebp1	*			8
Elavl4	*			4
Emr1	*			17
Emr4	*			17
Ergic2			*	6
Espnl	*			1
Ets1	*			9
Exoc3l	*			8
F930015N05Rik		*		11
Fam117a			*	11
Fam118b	*			9
Fam181a		*		12
Fam69a			*	5
Fbf1		*		11
Fbln7			*	2
Fbxl4	*			4
Fermt1	*			2
Fhl4	*			10
Fkbp11	*			15
Fmnl1			*	11
Fundc2		*		X
Fxyd5	*			7
Gabrg3	*			7
Ggct	*			6
Ggn	*			7
Gipc3	*			10
Glmn	*			5
Gm10432			*	12
Gm10433		*		12
Gm10516			*	1
Gm10837	*			14
Gm10864	*			15
Gm1141	*			X
Gm12026	*			11
Gm12696		*		4
Gm13262		*		2
Gm16500	*			3
Gm16551			*	9
Gm20091		*		10
Gm20117			*	15
Gm3258	*			10
Gm5045			*	15
Gm5068			*	12
Gm6272		*		5
Gm9892		*		8
Gm9990	*			7
Gnpda1	*			18
Gpatch3		*		4
Gpr55	*			1
Gprc5c	*			11
Grifin	*			5
Grwd1			*	7
H1fx			*	6
Hapln4	*			8
Haus7			*	X
Hck	*			2
Hcls1	*			16
Hdac11	*			6
Hivep3			*	4
Hmgcs1	*			13
Hoxa6	*			6
Hpcal1	*			12
Hrk			*	5
Hscb			*	5
Hspbap1	*			16
Htr6	*			4
Ifrd1	*			12
Igsf6	*			7
Il15	*			8
Inpp5k			*	11
Ints2			*	11
Ints8	*			4
Ipo7			*	7
Itga2b		*		11
Itga4	*			2
Itgb2	*			10
Kcnc1	*			7
Kctd21			*	7
Klhdc9	*			1
Klhl24			*	16
Klk1b26		*		7
Krt222			*	11
Krt23	*			11
Krt75		*		15
Krt80	*			15
Lactb2			*	1
Lactbl1	*			4
Lama3			*	18
Lamp1	*			8
Laptm5	*			4
Lgals7		*		7
Lhx6	*			2
Limd2	*			11
Llgl2			*	11
Lrrc20			*	10
Lrrc25		*		8
Lst1	*			17
Ltk		*		2
Ly86		*		13
Mad2l1bp	*			17
Magee1	*			X
Maml1			*	11
Manf			*	9
Map10		*		8
Map3k8		*		18
Mapre1	*			2
Mast3	*			8
Mbd1	*			18
Mbd6			*	10
Mcpt1		*		14
Mcpt2		*		14
Med29		*		7
Mef2b	*			8
Metrnl		*		11
Mgam			*	6
Mir134		*		12
Mir148b	*			15
Mir181a-2			*	2
Mir181c		*		8
Mir181d	*			8
Mir186			*	3
Mir3068		*		12
Mir497		*		11
Mir665	*			12
Mir679		*		12
Mir99a		*		16
Mkx			*	18
Mmp10	*			9
Mmp25	*			17
Mob4	*			1
Morf4l2			*	X
Mrfap1	*			5
Mrgpre			*	7
Mtch2		*		2
Mthfd2		*		6
Mybl1	*			1
Mybl2	*			2
Myo1f	*			17
Myo5c			*	9
Mzb1	*			18
Ncam2	*			16
Ncf1	*			5
Ncf4	*			15
Nfatc1	*			18
Ngf			*	3
Niacr1		*		5
Nop58			*	1
Nos2		*		11
Nos3	*			5
Npr3		*		15
Nrxn1			*	17
Nrxn2	*			19
Nts	*			10
Nucb2	*			7
Olfr1344	*			7
Olfr1411	*			1
Olfr412		*		11
Orc5	*			5
Osbp2			*	11
P2rx1	*			11
P2rx6			*	16
P2rx7	*			5
Paqr9			*	9
Park2			*	17
Parvg	*			15
Pcdhb22			*	18
Pde4c			*	8
Pdgfc		*		3
Pdk2			*	11
Pdk3	*			X
Pdzd7	*			19
Pex11c		*		8
Pgm3			*	9
Pgpep1			*	8
Phf11c	*			14
Phf20		*		2
Phldb3			*	7
Pik3ap1	*			19
Pik3cd	*			4
Pik3cg	*			12
Pinlyp		*		7
Pitpnm1	*			19
Piwil4	*			9
Pla2g10	*			16
Pla2g7	*			17
Plcb2	*			2
Plcg2	*			8
Pld2	*			11
Plek2			*	12
Plekha6			*	1
Plekha8			*	6
Plekhf1	*			7
Plekhm3			*	1
Plk5	*			10
Plxnd1	*			6
Pno1			*	11
Pou2f1			*	1
Ppargc1b			*	18
Ppfibp2			*	7
Prex1	*			2
Prkcz		*		4
Procr	*			2
Prr7	*			13
Prrg3	*			X
Prx		*		7
Psmd13			*	7
Ptk2b			*	14
Ptpn7	*			1
Ptprc	*			1
Ptprz1	*			6
Pygl	*			12
Pygm			*	19
Rab11fip2			*	19
Rab42	*			4
Rabep1	*			11
Rac2	*			15
Rasa3			*	8
Rasgrp4	*			7
Rcor3			*	1
Rec8	*			14
Reep1		*		6
Retnlg	*			16
Rftn1			*	17
Rfx2		*		17
Rgs18	*			1
Rheb	*			5
Rnf212	*			5
Rnu73b			*	3
Rny3			*	6
Rrp12		*		19
Rsrc1	*			3
Rtn4rl1	*			11
Runx3	*			4
S100a1	*			3
Samd4			*	14
Samhd1	*			2
Scp2			*	4
Selplg	*			5
Sema6b	*			17
septin1	*			7
septin2	*			1
Serpind1	*			16
Setbp1	*			18
Sgol1			*	17
Sh3bp1	*			15
Sh3kbp1	*			X
Sh3pxd2b	*			11
Siglec5	*			7
Skap1	*			11
Slc16a9			*	10
Slc19a1	*			10
Slc1a3	*			15
Slc25a40	*			5
Slc25a48		*		13
Slc36a1	*			11
Slc37a2	*			9
Slc39a4	*			15
Slc41a1			*	1
Slc45a3		*		1
Slc46a3	*			5
Slc52a2		*		15
Slc6a11			*	6
Slc6a20a	*			9
Slc6a20b	*			9
Slc7a11	*			3
Smad3			*	9
Snhg5			*	9
Snora20			*	17
Snord34			*	7
Snord47			*	1
Snord49b			*	11
Snord52			*	17
Snord53			*	17
Spsb3			*	17
Spsb4	*			9
Sqle	*			15
Srebf1	*			11
Srgn	*			10
Srpx2	*			X
Sst	*			16
Stag3		*		5
Stambp	*			6
Stap1	*			5
Stard4			*	18
Stx6		*		1
Sult5a1		*		8
Sun1			*	5
Surf6		*		2
Syndig1	*			2
Synpo	*			18
Syt15	*			14
Syt9		*		7
Sytl3	*			17
Tbc1d8b	*			X
Tbx6			*	7
Tctn3			*	19
Tecta			*	9
Tectb	*			19
Tef			*	15
Tesc	*			5
Tifa	*			3
Tle2			*	10
Tmed3			*	9
Tmed8			*	12
Tmem106a	*			11
Tmem116	*			5
Tmem125			*	4
Tmem72	*			6
Tnfrsf11b		*		15
Tnfrsf13c			*	15
Tnfrsf19		*		14
Tnr	*			1
Tollip	*			7
Tomm34			*	2
Tomm70a			*	16
Tram2	*			1
Trim12c	*			7
Trpv5	*			6
Tsn			*	1
Ttc16			*	2
Ttc26			*	6
Ttr	*			18
Uba3	*			6
Ubtd2			*	11
Ugcg			*	4
Unc45b	*			11
Upk1b		*		16
Uprt	*			X
Uso1			*	5
Usp6nl			*	2
Utp14a	*			X
Vgll2	*			10
Vit		*		17
Vps45	*			3
Wdr38		*		2
Wdr44		*		X
Wfdc10	*			2
Wipf1			*	2
Wipf2			*	11
Wipf3			*	6
Wt1		*		2
Xpnpep3	*			15
Ybey	*			10
Ykt6			*	11
Zbtb12			*	17
Zc3h12d			*	10
Zc3h7a			*	16
Zfand4	*			6
Zfp30	*			7
Zfp358	*			8
Zfp385b		*		2
Zfp446		*		7
Zfp518a	*			19
Zfp551			*	7
Zfp72	*			13
Zfp748			*	13
Zscan22			*	7
1700049G17Rik			*	7
1810010H24Rik			*	11
1810043G02Rik			*	10
2010001M09Rik			*	18
2410075B13Rik			*	15
2610029G23Rik			*	X
2700049A03Rik			*	12
6030419C18Rik			*	9
9030625A04Rik			*	14
9930104L06Rik			*	4
A630089N07Rik			*	16
1110017D15Rik	*			4
1700001K23Rik	*			19
1700012B15Rik	*			12
1700086L19Rik		*		12
4922501C03Rik	*			9
5830428H23Rik	*			19
5830473C10Rik	*			5
6430548M08Rik	*			8
^Genes displaying significant (p<0.01) differential expression between males and females in the SI, colon or liver
